# Supplementary material for: Crystal structure of 2-amino-4-(4-meth­oxy­phen­yl)-4H-benzo[g]chromene-3-carbo­nitrile
Source: Acta Crystallogr E Crystallogr Commun. 2015 Dec 6;71(Pt 12):o1017–8. doi: 10.1107/S205698901502280X (PMC4719954; doi:10.1107/S205698901502280X)
Supplement: Supplementary file 1 [file e-71-o1017-sup1.cif]

##############################################################################
#                                                                            #
# This CIF contains the data in a paper accepted for publication in          #
# Acta Crystallographica Section E. It conforms to the requirements of       #
# Notes for Authors for Acta Crystallographica Section E, and has been       #
# peer reviewed under the auspices of the IUCr Commission on Journals.       #
#                                                                            #
# Full details of the Crystallographic Information File format               #
# are given in the paper "The Crystallographic Information File (CIF):       #
# a New Standard Archive File for Crystallography" by S. R. Hall, F. H.      #
# Allen and I. D. Brown [Acta Cryst. (1991), A47, 655-685].                  #
#                                                                            #
# The current version of the core CIF dictionary is obtainable from          #
# ftp://ftp.iucr.org/pub/cif_core.dic.                                       #
#                                                                            #
# Software is freely available for graphical display of the structure(s)     #
# in this CIF. For information consult the CIF software page                 #
# http://www.iucr.org/resources/cif/software.                                #
#                                                                            #
# This file may be used for bona fide research purposes within the           #
# scientific community so long as proper attribution is given to the journal # 
# article from which it was obtained.                                        #
#                                                                            #
##############################################################################
data_global
_audit_creation_method     'APEX2 v2014.11-0'
_journal_date_recd_electronic     2015-11-20
_journal_date_accepted     2015-11-28
_journal_name_full     'Acta Crystallographica, Section E'
_journal_year     2015
_journal_volume     71
_journal_issue     12
_journal_page_first     o1017
_journal_page_last     o1018
_journal_paper_category     HO
_journal_paper_doi     10.1107/S205698901502280X
_journal_coeditor_code     SU5248
_publ_contact_author_name
;
Mustafa R. Albayati
;
_publ_contact_author_address
;
Kirkuk University,
College of Science,
Department of Chemistry,
Kirkuk,
Iraq
;
_publ_contact_author_email     'shaabankamel@yahoo.com'
_publ_contact_author_fax     ?
_publ_contact_author_phone     ?
_publ_section_title
;
Crystal structure of
2-amino-4-(4-methoxyphenyl)-4<i>H</i>-benzo[<i>g</i>]chromene-3-carbonitrile
;
_publ_section_title_footnote     .
loop_
    _publ_author_name
    _publ_author_address
    'Joel T. Mague'
;
Department of Chemistry,
Tulane University,
New Orleans,
LA 70118,
USA
;
    'Mohamed, Shaaban K.'
;
Chemistry and Environmental Division,
Manchester Metropolitan University,
Manchester M1 5GD,
England
Chemistry Department,
Faculty of Science,
Minia University,
61519 El-Minia,
Egypt
;
    'Akkurt, Mehmet'
;
Department of Physics,
Faculty of Sciences,
Erciyes University,
38039 Kayseri,
Turkey
;
    'Sabry H. H. Younes'
;
Chemistry Department,
Faculty of Science,
Sohag University,
82524 Sohag,
Egypt
;
    'Mustafa R. Albayati'
;
Kirkuk University,
College of Science,
Department of Chemistry,
Kirkuk,
Iraq
;
data_I
_database_code_depnum_ccdc_archive 'CCDC 1439459'
_audit_creation_method     'SHELXL-2014/7'
_chemical_name_systematic
;
2-Amino-4-(4-methoxyphenyl)-4<i>H</i>-benzo[<i>g</i>]chromene-3-carbonitrile
;
_chemical_name_common     ?
_chemical_formula_moiety     'C21 H16 N2 O2'
_chemical_formula_sum     'C21 H16 N2 O2'
_chemical_formula_iupac     'C21 H16 N2 O2'
_chemical_formula_weight     328.36
_chemical_melting_point     ?
_shelx_space_group_comment
;
The symmetry employed for this shelxl refinement is uniquely defined
by the following loop, which should always be used as a source of
symmetry information in preference to the above space-group names.
They are only intended as comments.
;
_space_group_crystal_system     triclinic
_space_group_name_H-M_alt     'P -1'
_space_group_name_Hall     '-P 1'
loop_
    _space_group_symop_operation_xyz
    'x, y, z'
    '-x, -y, -z'
_cell_length_a     6.3833(2)
_cell_length_b     10.6009(3)
_cell_length_c     13.0915(4)
_cell_angle_alpha     108.823(2)
_cell_angle_beta     95.906(2)
_cell_angle_gamma     97.467(2)
_cell_volume     821.44(4)
_cell_formula_units_Z     2
_cell_measurement_reflns_used     3044
_cell_measurement_theta_min     3.6102
_cell_measurement_theta_max     72.4286
_cell_measurement_temperature     150(2)
_exptl_crystal_description     plate
_exptl_crystal_colour     colourless
_exptl_crystal_size_max     0.257
_exptl_crystal_size_mid     0.203
_exptl_crystal_size_min     0.021
_exptl_crystal_density_diffrn     1.328
_exptl_crystal_density_meas     ?
_exptl_crystal_density_method     'not measured'
_exptl_crystal_F_000     344
_exptl_absorpt_coefficient_mu     0.694
_exptl_absorpt_correction_type     multi-scan
_exptl_absorpt_process_details
;
(<i>SADABS</i>; Bruker, 2015)
;
_shelx_estimated_absorpt_T_min     0.842
_shelx_estimated_absorpt_T_max     0.986
_exptl_absorpt_correction_T_min     0.78
_exptl_absorpt_correction_T_max     0.99
_diffrn_ambient_temperature     150(2)
_diffrn_radiation_type     CuK\a
_diffrn_radiation_wavelength     1.54178
_diffrn_radiation_monochromator     mirror
_diffrn_measurement_device_type     'Bruker D8 VENTURE PHOTON 100 CMOS'
_diffrn_measurement_method     '\w scans'
_diffrn_detector_area_resol_mean     10.4167
_diffrn_reflns_number     6215
_diffrn_reflns_av_R_equivalents     0.0480
_diffrn_reflns_theta_min     3.610
_diffrn_reflns_theta_max     72.435
_diffrn_reflns_theta_full     68.000
_diffrn_measured_fraction_theta_max     0.936
_diffrn_measured_fraction_theta_full     0.953
_diffrn_reflns_limit_h_min     -7
_diffrn_reflns_limit_h_max     6
_diffrn_reflns_limit_k_min     -12
_diffrn_reflns_limit_k_max     13
_diffrn_reflns_limit_l_min     -16
_diffrn_reflns_limit_l_max     16
_refine_special_details
;
Refinement of F^2^ against ALL reflections.  The weighted R-factor wR and
goodness of fit S are based on F^2^, conventional R-factors R are based
on F, with F set to zero for negative F^2^. The threshold expression of
F^2^ > 2sigma(F^2^) is used only for calculating R-factors(gt) etc. and is
not relevant to the choice of reflections for refinement.  R-factors based
on F^2^ are statistically about twice as large as those based on F, and R-
factors based on ALL data will be even larger. H-atoms attached to carbon
were placed in calculated positions (C---H = 0.95 - 1.00 \%A). All were
included as riding contributions with isotropic displacement
parameters 1.2 - 1.5 times those of the attached atoms.
;
_reflns_number_total     3039
_reflns_number_gt     2074
_reflns_threshold_expression     'I > 2\s(I)'
_refine_ls_structure_factor_coef     Fsqd
_refine_ls_matrix_type     full
_refine_ls_R_factor_all     0.0862
_refine_ls_R_factor_gt     0.0566
_refine_ls_wR_factor_gt     0.1344
_refine_ls_wR_factor_ref     0.1506
_refine_ls_goodness_of_fit_ref     1.032
_refine_ls_restrained_S_all     1.032
_refine_ls_number_reflns     3039
_refine_ls_number_parameters     235
_refine_ls_number_restraints     0
_refine_ls_hydrogen_treatment     mixed
_refine_ls_weighting_scheme     calc
_refine_ls_weighting_details
              'w=1/[\s^2^(Fo^2^)+(0.0739P)^2^+0.0650P] where P=(Fo^2^+2Fc^2^)/3'
_atom_sites_solution_hydrogens     mixed
_atom_sites_solution_primary     direct
_atom_sites_solution_secondary     difmap
_refine_ls_shift/su_max     0.000
_refine_ls_shift/su_mean     0.000
_refine_diff_density_max     0.182
_refine_diff_density_min     -0.221
_refine_ls_extinction_method     none
_refine_ls_extinction_coef     .
loop_
    _atom_type_symbol
    _atom_type_description
    _atom_type_scat_dispersion_real
    _atom_type_scat_dispersion_imag
    _atom_type_scat_source
    'C' 'C' 0.0181 0.0091
                         'International Tables Vol C Tables 4.2.6.8 and 6.1.1.4'
    'H' 'H' 0.0000 0.0000
                         'International Tables Vol C Tables 4.2.6.8 and 6.1.1.4'
    'N' 'N' 0.0311 0.0180
                         'International Tables Vol C Tables 4.2.6.8 and 6.1.1.4'
    'O' 'O' 0.0492 0.0322
                         'International Tables Vol C Tables 4.2.6.8 and 6.1.1.4'
_computing_data_collection
;
<i>APEX2</i> (Bruker, 2015)
;
_computing_cell_refinement
;
<i>SAINT</i> (Bruker, 2015)
;
_computing_data_reduction
;
<i>SAINT</i>  (Bruker, 2015)
;
_computing_structure_solution
;
<i>SHELXT</i> (Sheldrick, 2015a)
;
_computing_structure_refinement
;
<i>SHELXL2014</i> (Sheldrick, 2015b)
;
_computing_molecular_graphics
;
<i>DIAMOND</i> (Brandenburg & Putz, 2012)
;
_computing_publication_material
;
<i>SHELXTL</i> (Sheldrick, 2008)
;
loop_
    _atom_site_type_symbol
    _atom_site_label
    _atom_site_fract_x
    _atom_site_fract_y
    _atom_site_fract_z
    _atom_site_U_iso_or_equiv
    _atom_site_adp_type
    _atom_site_calc_flag
    _atom_site_occupancy
    _atom_site_disorder_assembly
    _atom_site_disorder_group
    O O1 0.3785(2) 0.96970(14) 0.76705(13) 0.0403(4) Uani d 1 . .
    O O2 0.3737(3) 0.29798(15) 0.88255(14) 0.0498(5) Uani d 1 . .
    N N1 1.0346(3) 0.8671(2) 0.90170(17) 0.0471(5) Uani d 1 . .
    N N2 0.6393(3) 1.08806(19) 0.90280(19) 0.0475(6) Uani d 1 . .
    H H2A 0.741(5) 1.101(3) 0.966(2) 0.060(8) Uiso d 1 . .
    H H2B 0.559(5) 1.159(3) 0.909(2) 0.064(8) Uiso d 1 . .
    C C1 0.5666(3) 0.9677(2) 0.82491(19) 0.0368(5) Uani d 1 . .
    C C2 0.6619(3) 0.8565(2) 0.80085(18) 0.0357(5) Uani d 1 . .
    C C3 0.5665(3) 0.7233(2) 0.71189(18) 0.0369(5) Uani d 1 . .
    H H3 0.6756 0.6971 0.6629 0.044 Uiso calc 1 . .
    C C4 0.3733(3) 0.7425(2) 0.64460(18) 0.0369(5) Uani d 1 . .
    C C5 0.2723(4) 0.6386(2) 0.5477(2) 0.0438(6) Uani d 1 . .
    H H5 0.3325 0.5587 0.5229 0.053 Uiso calc 1 . .
    C C6 0.0909(4) 0.6488(2) 0.4883(2) 0.0451(6) Uani d 1 . .
    H H6 0.0290 0.5778 0.4223 0.054 Uiso calc 1 . .
    C C7 -0.0054(4) 0.7651(2) 0.52499(19) 0.0395(5) Uani d 1 . .
    C C8 -0.2030(4) 0.7755(3) 0.4698(2) 0.0483(6) Uani d 1 . .
    H H8 -0.2732 0.7031 0.4063 0.058 Uiso calc 1 . .
    C C9 -0.2917(4) 0.8878(3) 0.5073(2) 0.0527(7) Uani d 1 . .
    H H9 -0.4237 0.8935 0.4697 0.063 Uiso calc 1 . .
    C C10 -0.1911(4) 0.9956(3) 0.6005(2) 0.0512(6) Uani d 1 . .
    H H10 -0.2559 1.0735 0.6256 0.061 Uiso calc 1 . .
    C C11 -0.0004(4) 0.9904(2) 0.6562(2) 0.0437(6) Uani d 1 . .
    H H11 0.0674 1.0646 0.7189 0.052 Uiso calc 1 . .
    C C12 0.0955(3) 0.8731(2) 0.61949(19) 0.0372(5) Uani d 1 . .
    C C13 0.2878(3) 0.8580(2) 0.67621(18) 0.0356(5) Uani d 1 . .
    C C14 0.8674(4) 0.8653(2) 0.85785(19) 0.0387(5) Uani d 1 . .
    C C15 0.5109(3) 0.6109(2) 0.75824(18) 0.0353(5) Uani d 1 . .
    C C16 0.3363(4) 0.6046(2) 0.8117(2) 0.0414(6) Uani d 1 . .
    H H16 0.2487 0.6720 0.8190 0.050 Uiso calc 1 . .
    C C17 0.2843(4) 0.5033(2) 0.8551(2) 0.0438(6) Uani d 1 . .
    H H17 0.1631 0.5017 0.8914 0.053 Uiso calc 1 . .
    C C18 0.4117(4) 0.4042(2) 0.84493(19) 0.0395(5) Uani d 1 . .
    C C19 0.5888(4) 0.4095(2) 0.79246(19) 0.0417(6) Uani d 1 . .
    H H19 0.6772 0.3426 0.7858 0.050 Uiso calc 1 . .
    C C20 0.6375(4) 0.5111(2) 0.74989(19) 0.0400(5) Uani d 1 . .
    H H20 0.7595 0.5132 0.7142 0.048 Uiso calc 1 . .
    C C21 0.1919(5) 0.2878(3) 0.9351(2) 0.0562(7) Uani d 1 . .
    H H21A 0.2068 0.3672 1.0013 0.084 Uiso calc 1 . .
    H H21B 0.1803 0.2057 0.9547 0.084 Uiso calc 1 . .
    H H21C 0.0631 0.2833 0.8855 0.084 Uiso calc 1 . .
loop_
    _atom_site_aniso_label
    _atom_site_aniso_U_11
    _atom_site_aniso_U_22
    _atom_site_aniso_U_33
    _atom_site_aniso_U_12
    _atom_site_aniso_U_13
    _atom_site_aniso_U_23
    O1 0.0357(8) 0.0340(8) 0.0500(10) 0.0045(6) -0.0064(7) 0.0171(7)
    O2 0.0608(11) 0.0361(8) 0.0593(11) 0.0072(7) 0.0046(9) 0.0271(8)
    N1 0.0425(12) 0.0469(11) 0.0494(13) 0.0127(9) -0.0028(10) 0.0141(10)
    N2 0.0478(13) 0.0318(10) 0.0568(14) 0.0053(8) -0.0132(10) 0.0138(10)
    C1 0.0327(12) 0.0353(11) 0.0452(13) 0.0006(8) -0.0021(10) 0.0221(10)
    C2 0.0317(12) 0.0361(11) 0.0414(13) 0.0037(8) 0.0003(9) 0.0183(10)
    C3 0.0355(12) 0.0365(11) 0.0411(13) 0.0061(9) 0.0043(10) 0.0169(10)
    C4 0.0357(12) 0.0369(11) 0.0407(13) 0.0021(9) 0.0034(9) 0.0190(10)
    C5 0.0462(14) 0.0405(12) 0.0448(14) 0.0063(10) 0.0045(11) 0.0159(11)
    C6 0.0452(14) 0.0477(13) 0.0397(13) -0.0015(10) -0.0010(11) 0.0173(11)
    C7 0.0363(12) 0.0440(12) 0.0425(13) -0.0015(9) 0.0013(10) 0.0252(11)
    C8 0.0405(14) 0.0583(15) 0.0473(15) -0.0045(11) -0.0047(11) 0.0282(12)
    C9 0.0385(14) 0.0650(16) 0.0605(17) 0.0047(11) -0.0042(12) 0.0349(14)
    C10 0.0418(14) 0.0567(15) 0.0630(17) 0.0120(11) 0.0006(12) 0.0320(14)
    C11 0.0429(13) 0.0421(12) 0.0507(14) 0.0055(10) 0.0009(11) 0.0246(11)
    C12 0.0340(12) 0.0415(12) 0.0420(13) 0.0010(9) 0.0025(10) 0.0254(10)
    C13 0.0344(12) 0.0351(11) 0.0389(12) -0.0012(8) 0.0003(9) 0.0191(10)
    C14 0.0416(14) 0.0333(11) 0.0424(13) 0.0069(9) 0.0037(10) 0.0152(10)
    C15 0.0386(12) 0.0305(10) 0.0372(12) 0.0071(8) 0.0010(9) 0.0130(9)
    C16 0.0448(14) 0.0347(11) 0.0521(15) 0.0147(9) 0.0132(11) 0.0199(11)
    C17 0.0476(14) 0.0364(12) 0.0522(15) 0.0098(10) 0.0119(11) 0.0195(11)
    C18 0.0495(14) 0.0282(10) 0.0398(13) 0.0029(9) -0.0034(10) 0.0148(10)
    C19 0.0495(14) 0.0322(11) 0.0450(14) 0.0134(9) 0.0011(11) 0.0147(10)
    C20 0.0381(13) 0.0388(12) 0.0429(13) 0.0090(9) 0.0045(10) 0.0131(10)
    C21 0.0716(18) 0.0427(13) 0.0585(17) 0.0007(12) 0.0089(14) 0.0269(13)
_geom_special_details
;
 All esds (except the esd in the dihedral angle between two l.s. planes)
 are estimated using the full covariance matrix.  The cell esds are taken
 into account individually in the estimation of esds in distances, angles
 and torsion angles; correlations between esds in cell parameters are only
 used when they are defined by crystal symmetry.  An approximate (isotropic)
 treatment of cell esds is used for estimating esds involving l.s. planes.
;
loop_
    _geom_bond_atom_site_label_1
    _geom_bond_atom_site_label_2
    _geom_bond_site_symmetry_2
    _geom_bond_distance
    _geom_bond_publ_flag
    O1 C1 . 1.359(3) ?
    O1 C13 . 1.387(3) ?
    O2 C18 . 1.372(3) ?
    O2 C21 . 1.418(3) ?
    N1 C14 . 1.154(3) ?
    N2 C1 . 1.339(3) ?
    N2 H2A . 0.96(3) ?
    N2 H2B . 0.95(3) ?
    C1 C2 . 1.359(3) ?
    C2 C14 . 1.417(3) ?
    C2 C3 . 1.513(3) ?
    C3 C4 . 1.516(3) ?
    C3 C15 . 1.522(3) ?
    C3 H3 . 1.0000 ?
    C4 C13 . 1.365(3) ?
    C4 C5 . 1.409(3) ?
    C5 C6 . 1.363(3) ?
    C5 H5 . 0.9500 ?
    C6 C7 . 1.415(3) ?
    C6 H6 . 0.9500 ?
    C7 C12 . 1.409(3) ?
    C7 C8 . 1.423(3) ?
    C8 C9 . 1.355(4) ?
    C8 H8 . 0.9500 ?
    C9 C10 . 1.399(4) ?
    C9 H9 . 0.9500 ?
    C10 C11 . 1.370(3) ?
    C10 H10 . 0.9500 ?
    C11 C12 . 1.423(3) ?
    C11 H11 . 0.9500 ?
    C12 C13 . 1.422(3) ?
    C15 C16 . 1.381(3) ?
    C15 C20 . 1.396(3) ?
    C16 C17 . 1.387(3) ?
    C16 H16 . 0.9500 ?
    C17 C18 . 1.391(3) ?
    C17 H17 . 0.9500 ?
    C18 C19 . 1.386(3) ?
    C19 C20 . 1.380(3) ?
    C19 H19 . 0.9500 ?
    C20 H20 . 0.9500 ?
    C21 H21A . 0.9800 ?
    C21 H21B . 0.9800 ?
    C21 H21C . 0.9800 ?
loop_
    _geom_angle_atom_site_label_1
    _geom_angle_atom_site_label_2
    _geom_angle_atom_site_label_3
    _geom_angle_site_symmetry_1
    _geom_angle_site_symmetry_3
    _geom_angle
    _geom_angle_publ_flag
    C1 O1 C13 . . 119.06(17) ?
    C18 O2 C21 . . 117.97(18) ?
    C1 N2 H2A . . 123.6(16) ?
    C1 N2 H2B . . 119.0(17) ?
    H2A N2 H2B . . 115(2) ?
    N2 C1 C2 . . 127.4(2) ?
    N2 C1 O1 . . 110.53(18) ?
    C2 C1 O1 . . 122.1(2) ?
    C1 C2 C14 . . 119.1(2) ?
    C1 C2 C3 . . 123.89(19) ?
    C14 C2 C3 . . 116.96(18) ?
    C2 C3 C4 . . 109.13(17) ?
    C2 C3 C15 . . 111.84(18) ?
    C4 C3 C15 . . 111.76(18) ?
    C2 C3 H3 . . 108.0 ?
    C4 C3 H3 . . 108.0 ?
    C15 C3 H3 . . 108.0 ?
    C13 C4 C5 . . 117.7(2) ?
    C13 C4 C3 . . 121.9(2) ?
    C5 C4 C3 . . 120.39(19) ?
    C6 C5 C4 . . 122.1(2) ?
    C6 C5 H5 . . 118.9 ?
    C4 C5 H5 . . 118.9 ?
    C5 C6 C7 . . 120.1(2) ?
    C5 C6 H6 . . 120.0 ?
    C7 C6 H6 . . 120.0 ?
    C12 C7 C6 . . 119.2(2) ?
    C12 C7 C8 . . 118.9(2) ?
    C6 C7 C8 . . 121.8(2) ?
    C9 C8 C7 . . 120.4(2) ?
    C9 C8 H8 . . 119.8 ?
    C7 C8 H8 . . 119.8 ?
    C8 C9 C10 . . 120.8(2) ?
    C8 C9 H9 . . 119.6 ?
    C10 C9 H9 . . 119.6 ?
    C11 C10 C9 . . 120.9(2) ?
    C11 C10 H10 . . 119.6 ?
    C9 C10 H10 . . 119.6 ?
    C10 C11 C12 . . 119.6(2) ?
    C10 C11 H11 . . 120.2 ?
    C12 C11 H11 . . 120.2 ?
    C7 C12 C13 . . 118.0(2) ?
    C7 C12 C11 . . 119.3(2) ?
    C13 C12 C11 . . 122.6(2) ?
    C4 C13 O1 . . 123.04(19) ?
    C4 C13 C12 . . 122.7(2) ?
    O1 C13 C12 . . 114.30(18) ?
    N1 C14 C2 . . 177.3(2) ?
    C16 C15 C20 . . 117.4(2) ?
    C16 C15 C3 . . 121.60(18) ?
    C20 C15 C3 . . 121.0(2) ?
    C15 C16 C17 . . 122.3(2) ?
    C15 C16 H16 . . 118.8 ?
    C17 C16 H16 . . 118.8 ?
    C16 C17 C18 . . 119.3(2) ?
    C16 C17 H17 . . 120.4 ?
    C18 C17 H17 . . 120.4 ?
    O2 C18 C19 . . 116.25(19) ?
    O2 C18 C17 . . 124.5(2) ?
    C19 C18 C17 . . 119.3(2) ?
    C20 C19 C18 . . 120.5(2) ?
    C20 C19 H19 . . 119.8 ?
    C18 C19 H19 . . 119.8 ?
    C19 C20 C15 . . 121.3(2) ?
    C19 C20 H20 . . 119.4 ?
    C15 C20 H20 . . 119.4 ?
    O2 C21 H21A . . 109.5 ?
    O2 C21 H21B . . 109.5 ?
    H21A C21 H21B . . 109.5 ?
    O2 C21 H21C . . 109.5 ?
    H21A C21 H21C . . 109.5 ?
    H21B C21 H21C . . 109.5 ?
loop_
    _geom_torsion_atom_site_label_1
    _geom_torsion_atom_site_label_2
    _geom_torsion_atom_site_label_3
    _geom_torsion_atom_site_label_4
    _geom_torsion_site_symmetry_1
    _geom_torsion_site_symmetry_2
    _geom_torsion_site_symmetry_3
    _geom_torsion_site_symmetry_4
    _geom_torsion
    _geom_torsion_publ_flag
    C13 O1 C1 N2 . . . . 174.13(19) ?
    C13 O1 C1 C2 . . . . -4.3(3) ?
    N2 C1 C2 C14 . . . . -4.0(4) ?
    O1 C1 C2 C14 . . . . 174.2(2) ?
    N2 C1 C2 C3 . . . . 179.2(2) ?
    O1 C1 C2 C3 . . . . -2.6(3) ?
    C1 C2 C3 C4 . . . . 9.3(3) ?
    C14 C2 C3 C4 . . . . -167.6(2) ?
    C1 C2 C3 C15 . . . . -114.9(2) ?
    C14 C2 C3 C15 . . . . 68.2(3) ?
    C2 C3 C4 C13 . . . . -10.2(3) ?
    C15 C3 C4 C13 . . . . 114.1(2) ?
    C2 C3 C4 C5 . . . . 171.5(2) ?
    C15 C3 C4 C5 . . . . -64.3(3) ?
    C13 C4 C5 C6 . . . . -2.3(3) ?
    C3 C4 C5 C6 . . . . 176.1(2) ?
    C4 C5 C6 C7 . . . . -1.7(4) ?
    C5 C6 C7 C12 . . . . 3.9(3) ?
    C5 C6 C7 C8 . . . . -175.3(2) ?
    C12 C7 C8 C9 . . . . 0.4(3) ?
    C6 C7 C8 C9 . . . . 179.6(2) ?
    C7 C8 C9 C10 . . . . 0.1(4) ?
    C8 C9 C10 C11 . . . . 0.1(4) ?
    C9 C10 C11 C12 . . . . -0.8(4) ?
    C6 C7 C12 C13 . . . . -2.1(3) ?
    C8 C7 C12 C13 . . . . 177.1(2) ?
    C6 C7 C12 C11 . . . . 179.7(2) ?
    C8 C7 C12 C11 . . . . -1.1(3) ?
    C10 C11 C12 C7 . . . . 1.2(3) ?
    C10 C11 C12 C13 . . . . -176.9(2) ?
    C5 C4 C13 O1 . . . . -176.9(2) ?
    C3 C4 C13 O1 . . . . 4.8(3) ?
    C5 C4 C13 C12 . . . . 4.2(3) ?
    C3 C4 C13 C12 . . . . -174.2(2) ?
    C1 O1 C13 C4 . . . . 3.3(3) ?
    C1 O1 C13 C12 . . . . -177.71(19) ?
    C7 C12 C13 C4 . . . . -2.0(3) ?
    C11 C12 C13 C4 . . . . 176.1(2) ?
    C7 C12 C13 O1 . . . . 178.94(18) ?
    C11 C12 C13 O1 . . . . -2.9(3) ?
    C2 C3 C15 C16 . . . . 74.0(3) ?
    C4 C3 C15 C16 . . . . -48.7(3) ?
    C2 C3 C15 C20 . . . . -104.9(2) ?
    C4 C3 C15 C20 . . . . 132.4(2) ?
    C20 C15 C16 C17 . . . . -0.6(3) ?
    C3 C15 C16 C17 . . . . -179.5(2) ?
    C15 C16 C17 C18 . . . . 0.0(4) ?
    C21 O2 C18 C19 . . . . -178.9(2) ?
    C21 O2 C18 C17 . . . . 0.3(3) ?
    C16 C17 C18 O2 . . . . -178.6(2) ?
    C16 C17 C18 C19 . . . . 0.6(3) ?
    O2 C18 C19 C20 . . . . 178.7(2) ?
    C17 C18 C19 C20 . . . . -0.6(3) ?
    C18 C19 C20 C15 . . . . 0.0(3) ?
    C16 C15 C20 C19 . . . . 0.6(3) ?
    C3 C15 C20 C19 . . . . 179.5(2) ?
loop_
    _geom_hbond_atom_site_label_D
    _geom_hbond_atom_site_label_H
    _geom_hbond_atom_site_label_A
    _geom_hbond_site_symmetry_A
    _geom_hbond_distance_DH
    _geom_hbond_distance_HA
    _geom_hbond_distance_DA
    _geom_hbond_angle_DHA
    N2 H2A N1 2_777 0.96(3) 2.03(3) 2.995(3) 178(3)
    N2 H2B O2 1_565 0.95(3) 2.10(3) 3.028(3) 166(2)
_shelx_hkl_file
;
  -1   0   0 1407.76   69.99
   1   0   0 1515.55   69.99
   2   0   0   40.80    2.60
  -3   0   0 1649.44   81.09
   3   0   0 1727.63   81.39
  -4   0   0  185.78   13.00
  -4   0   0  187.08    9.80
   4   0   0  181.58   13.60
  -5   0   0   83.29    5.60
  -6   0   0    3.70    4.40
  -6   0   0    7.40    3.10
  -6   1   0    6.70    3.10
  -5   1   0   20.40    5.40
  -5   1   0   22.40    3.80
   4  -1   0  447.06   24.30
  -4   1   0  445.36   22.00
   3  -1   0   25.20    3.80
  -3   1   0   18.80    3.00
   2  -1   0   50.89    3.80
   1  -1   0 1990.50   95.29
   0   1   0  564.04   27.00
   2   1   0   41.80    2.80
  -3  -1   0   68.79    4.50
   3   1   0   67.09    5.70
  -4  -1   0  270.57   13.30
  -4  -1   0  265.67   14.70
  -4  -1   0  237.28   15.90
  -5  -1   0   49.10    6.10
  -5  -1   0   45.00    4.50
  -5  -1   0   61.19    7.80
  -6  -1   0    3.10    4.70
  -6  -1   0    8.90    3.70
  -6  -1   0   19.70    4.90
  -7  -1   0   -0.60    3.60
  -6   2   0   33.40    4.90
  -5   2   0    8.20    2.60
  -5   2   0    7.70    4.80
  -4   2   0    1.90    2.10
   3  -2   0   21.30    3.40
   3  -2   0   16.30    3.50
  -3   2   0   13.60    2.90
   2  -2   0   40.80    2.80
   1  -2   0   70.79    4.00
   0  -2   0  116.39    5.90
   0   2   0  120.69    6.00
  -3  -2   0  299.17   15.00
  -4  -2   0   33.40    3.60
  -4  -2   0   36.50    6.00
  -4  -2   0   30.10    8.00
  -5  -2   0    4.50    3.10
  -5  -2   0   12.20    4.20
  -5  -2   0    7.00    3.10
  -6  -2   0   19.90    5.40
  -6  -2   0   17.40    4.90
  -6   3   0   62.69    5.90
  -6   3   0   80.99    7.40
  -5   3   0  141.59    8.20
  -5   3   0  133.79   11.30
  -4   3   0   40.80    3.70
  -4   3   0   40.10    5.80
   3  -3   0  223.28   11.40
  -3   3   0  194.28   10.70
   2  -3   0  440.96   22.00
   2  -3   0  451.75   22.00
   1  -3   0 2755.92  131.99
   0  -3   0  239.18   11.70
  -2  -3   0   75.49    4.50
  -3  -3   0   11.30    3.10
  -3  -3   0   12.70    4.40
  -3  -3   0    5.60    3.90
  -4  -3   0   -4.10    2.40
  -4  -3   0    2.30    3.40
  -4  -3   0    2.20    3.50
  -5  -3   0  110.19    7.20
  -5  -3   0  103.49    8.50
  -5  -3   0  107.99    7.10
  -6  -3   0    3.20    2.50
  -6  -3   0    2.60    3.30
  -6  -3   0   -1.00    3.70
  -7  -3   0    0.30    2.30
  -6   4   0    6.00    3.70
  -6   4   0    1.20    3.70
  -5   4   0  770.62   37.10
  -5   4   0  668.83   37.70
  -5   4   0  824.52   37.10
  -4   4   0    9.90    3.10
  -4   4   0   12.20    2.90
  -4   4   0   -1.20    4.60
   3  -4   0    4.00    2.20
  -3   4   0    3.20    2.50
   2  -4   0    9.60    3.20
   2  -4   0    9.10    2.60
  -2   4   0   13.80    2.40
   1  -4   0    3.10    1.30
   1  -4   0    2.60    1.60
   0  -4   0  107.29    6.00
   0  -4   0  112.69    5.90
  -1  -4   0    4.30    1.30
  -2  -4   0   26.70    2.70
  -3  -4   0   -0.20    3.20
  -3  -4   0    5.30    3.60
  -3  -4   0   -0.30    2.00
  -4  -4   0   21.00    4.80
  -4  -4   0   25.50    5.50
  -4  -4   0   20.50    3.80
  -5  -4   0  222.78   12.70
  -5  -4   0  230.18   12.30
  -5  -4   0  212.58   12.10
  -6  -4   0   29.20    5.70
  -6  -4   0   29.40    3.60
  -6  -4   0   36.10    4.50
  -6   5   0    1.70    3.00
  -5   5   0  499.75   25.60
  -5   5   0  494.05   25.00
  -5   5   0  511.55   25.00
  -4   5   0   76.39    5.40
  -4   5   0   70.79    6.70
  -4   5   0   67.69    5.90
  -3   5   0  137.89    9.20
  -3   5   0  144.49    9.00
  -3   5   0  163.48    8.30
   2  -5   0 1238.58   60.29
   1  -5   0   22.10    4.80
   1  -5   0   15.60    3.80
   1  -5   0   24.30    2.50
   0  -5   0   82.09    4.70
   0  -5   0   80.69    5.10
  -1  -5   0   38.40    2.90
  -2  -5   0    0.70    1.70
  -2  -5   0    0.30    4.00
  -2  -5   0   -3.10    4.80
  -3  -5   0   39.50    4.00
  -3  -5   0   48.70    5.90
  -3  -5   0   45.80    6.80
  -4  -5   0   43.70    6.30
  -4  -5   0   41.30    5.00
  -5  -5   0   13.90    3.30
  -5  -5   0   18.10    4.30
  -5  -5   0   18.10    4.40
  -6  -5   0   15.40    3.00
  -7   6   0    4.90    2.80
  -6   6   0   -1.40    2.50
  -5   6   0   22.60    4.20
  -5   6   0   26.20    5.60
  -4   6   0    6.00    2.80
  -4   6   0   -0.10    3.40
  -3   6   0    1.60    2.70
  -3   6   0    6.50    3.20
  -2   6   0   25.90    5.40
  -2   6   0   28.00    4.50
   1  -6   0    3.20    1.60
   1  -6   0    6.10    3.70
   0  -6   0    6.50    1.70
  -1  -6   0  652.73   31.60
  -1  -6   0  642.94   32.70
  -2  -6   0  363.46   20.30
  -2  -6   0  366.76   19.70
  -2  -6   0  385.46   18.70
  -3  -6   0    6.00    3.90
  -3  -6   0    6.80    3.60
  -3  -6   0    7.10    2.60
  -4  -6   0   25.30    4.70
  -4  -6   0   16.00    4.60
  -4  -6   0   17.20    4.40
  -5  -6   0  131.19    7.70
  -5  -6   0  119.89    8.60
  -5  -6   0  132.19    7.70
  -6  -6   0   -0.50    1.70
  -7   7   0    7.60    2.20
   6  -7   0   22.50    5.30
  -6   7   0   18.20    5.30
  -6   7   0   14.80    3.50
  -5   7   0   16.90    4.00
  -5   7   0   11.50    4.00
  -4   7   0    8.50    3.20
  -4   7   0    4.90    3.00
  -3   7   0   25.50    4.80
   2  -7   0    6.50    2.10
  -2   7   0    3.30    3.20
  -2   7   0    3.90    2.60
   1  -7   0    8.80    2.30
  -1   7   0   12.60    3.00
   0  -7   0  302.87   15.30
   0   7   0  306.67   16.00
  -1  -7   0   34.80    3.40
  -1  -7   0   35.40    7.10
   1   7   0   39.00    6.70
  -2  -7   0   96.79    5.90
  -2  -7   0   81.29    8.40
  -2  -7   0   97.59    7.30
  -3  -7   0    8.80    2.80
  -3  -7   0   10.70    3.60
  -3  -7   0    3.30    3.80
  -4  -7   0   44.80    5.60
  -4  -7   0   45.70    5.00
  -5  -7   0   15.80    5.20
  -5  -7   0   15.60    3.30
   6  -8   0    1.60    3.70
  -6   8   0   -1.30    1.80
   5  -8   0    3.90    2.80
  -5   8   0    5.10    3.00
   4  -8   0   -1.70    2.50
  -4   8   0    4.30    3.00
  -4   8   0    2.10    2.60
   3  -8   0   97.39    5.90
  -3   8   0   84.09    6.30
  -3   8   0   86.79    6.40
   2  -8   0    1.30    1.90
  -2   8   0   -4.00    2.50
  -2   8   0   -0.20    3.80
   1  -8   0   77.79    5.00
  -1   8   0   71.79    5.70
   0  -8   0  686.43   33.60
   0   8   0  683.43   33.80
  -1  -8   0    1.00    2.10
   1   8   0    1.20    4.00
  -2  -8   0    6.20    4.00
  -2  -8   0    1.20    2.60
  -3  -8   0    2.90    3.40
  -3  -8   0    6.70    2.90
  -4  -8   0   27.60    4.30
  -4  -8   0   29.80    5.30
  -6   9   0    1.20    1.80
  -6   9   0   -4.80    4.30
   5  -9   0    5.60    2.60
  -5   9   0    3.50    2.50
  -5   9   0    4.80    2.30
   4  -9   0    1.60    2.70
  -4   9   0    5.40    2.60
  -4   9   0    2.10    2.60
   3  -9   0    1.00    2.30
  -3   9   0    5.20    2.80
  -3   9   0    1.30    3.00
   2  -9   0   -1.50    2.30
  -2   9   0   -0.80    2.50
  -2   9   0    6.30    4.30
   1  -9   0  160.48    8.90
  -1   9   0  159.88    9.30
   0  -9   0   44.80    4.00
   0   9   0   56.19    5.30
  -1  -9   0  347.27   17.80
   1   9   0  355.46   18.40
  -2  -9   0   -1.20    2.20
  -3  -9   0    2.30    4.60
  -5  10   0    2.50    1.90
  -5  10   0    4.80    2.00
   4 -10   0   -0.30    3.50
  -4  10   0    1.10    1.90
  -4  10   0    0.10    2.40
   3 -10   0    9.30    2.60
  -3  10   0   13.20    3.50
  -3  10   0   11.60    3.00
   2 -10   0   -0.70    2.30
  -2  10   0    1.80    2.70
   1 -10   0   39.70    3.90
  -1  10   0   49.60    4.70
   0 -10   0   37.40    3.80
  -1 -10   0   46.10    4.00
  -2 -10   0    1.90    2.60
   3  10   0    8.20    4.00
   4 -11   0   -4.30    3.60
  -4  11   0    0.70    2.90
  -4  11   0   -0.80    1.90
   3 -11   0    1.20    2.20
  -3  11   0    0.90    2.00
  -2  11   0   10.90    3.00
   1 -11   0   33.90    3.80
  -1  11   0   34.60    4.00
   0 -11   0   71.69    4.90
   0  11   0   72.19    6.20
  -1 -11   0    6.70    2.50
  -3  12   0    0.70    1.90
  -2  12   0   -1.60    2.00
   1 -12   0   20.90    4.20
  -1  12   0   10.50    3.00
   0 -12   1    5.30    2.90
  -1  12  -1   26.90    3.50
   1 -12   1   33.70    3.70
  -2  12  -1   18.50    2.70
   2 -12   1   15.40    3.50
  -3  12  -1   -1.20    2.40
  -2 -11   1    0.80    4.90
  -1 -11   1    2.70    2.30
   0  11  -1    1.40    2.80
   0 -11   1    1.90    2.30
  -1  11  -1   12.80    3.40
   1 -11   1   19.00    3.20
  -2  11  -1   12.70    3.10
   2 -11   1   15.70    3.00
  -3  11  -1    7.20    3.80
  -3  11  -1    2.40    2.00
   3 -11   1   -1.10    2.20
  -4  11  -1    6.60    1.90
  -4  11  -1   11.10    3.40
   4 -11   1   13.60    3.20
  -3 -10   1   -2.70    4.00
  -2 -10   1    4.90    2.90
   1  10  -1    4.00    3.70
  -1 -10   1    2.10    2.30
   0  10  -1  156.18    8.70
   0 -10   1  140.99    8.30
  -1  10  -1   -0.60    2.50
   1 -10   1    0.10    1.70
  -2  10  -1   17.90    3.60
  -2  10  -1   20.40    6.10
   2 -10   1   12.30    3.10
  -3  10  -1   80.39    6.10
  -3  10  -1   83.89    5.60
   3 -10   1   75.79    5.40
  -4  10  -1   15.20    3.60
  -4  10  -1    9.90    3.00
   4 -10   1   12.00    3.30
  -5  10  -1    4.40    2.30
  -5  10  -1    6.20    1.90
   5 -10   1   14.00    3.80
  -3  -9   1    5.60    3.40
  -2  -9   1    6.30    2.50
   1   9  -1  144.19    8.80
  -1  -9   1  133.79    8.10
   0   9  -1  170.48    9.70
   0  -9   1  167.48   10.40
  -1   9  -1   97.99    6.60
   1  -9   1  101.79    6.20
  -2   9  -1   15.40    3.80
  -2   9  -1   20.10    5.70
   2  -9   1   15.80    3.20
  -3   9  -1  153.98    9.00
  -3   9  -1  159.98    9.00
   3  -9   1  151.48    8.90
  -4   9  -1   95.39    6.30
  -4   9  -1   94.89    6.20
   4  -9   1   89.09    6.10
  -5   9  -1   26.60    3.40
  -5   9  -1   21.20    3.80
   5  -9   1   20.70    4.20
  -6   9  -1   39.80    3.20
  -5  -8   1   12.10    3.50
  -4  -8   1    0.40    3.00
  -4  -8   1    0.60    2.70
  -4  -8   1    5.20    4.30
  -3  -8   1    3.60    3.70
  -3  -8   1    7.30    4.30
  -3  -8   1    2.50    3.20
  -2  -8   1   55.49    6.80
  -2  -8   1   50.29   10.60
  -2  -8   1   49.99    4.50
   1   8  -1  183.98   10.60
  -1  -8   1  150.68   12.30
  -1  -8   1  190.38    9.70
   0   8  -1    9.80    3.10
   0  -8   1    6.60    1.90
  -1   8  -1   16.90    3.00
   1  -8   1   11.30    2.80
  -2   8  -1    3.40    4.20
  -2   8  -1    9.30    2.80
   2  -8   1    8.40    2.20
  -3   8  -1    2.50    2.80
  -3   8  -1    0.20    2.80
   3  -8   1   -0.80    2.30
  -4   8  -1    0.30    2.80
  -4   8  -1    1.70    2.40
   4  -8   1   -0.10    2.50
  -5   8  -1   11.70    2.90
  -5   8  -1   14.80    3.40
   5  -8   1   11.00    3.10
  -6   8  -1   18.40    3.10
   6  -8   1   17.10    4.00
  -5  -7   1   51.39    8.00
  -5  -7   1   65.79    4.70
  -5  -7   1   58.99    4.60
  -4  -7   1   64.79    5.70
  -4  -7   1   68.79    6.00
  -4  -7   1   61.89    5.90
  -3  -7   1    1.50    4.00
  -3  -7   1   -3.30    3.50
  -3  -7   1   -2.70    2.80
  -2  -7   1   69.19    8.90
  -2  -7   1   78.49    5.20
  -2  -7   1   69.99    9.30
   1   7  -1   42.70    6.10
  -1  -7   1   35.90    6.80
  -1  -7   1   45.60    3.60
   0   7  -1  141.49    8.80
   0  -7   1  146.49    7.90
  -1   7  -1   27.80    6.40
  -1   7  -1   32.00    4.30
   1  -7   1   27.40    3.00
  -2   7  -1   49.10    4.90
  -2   7  -1   44.00    5.80
   2  -7   1   55.69    4.10
  -3   7  -1   20.80    4.30
  -3   7  -1   27.70    4.50
  -4   7  -1    6.10    3.20
  -4   7  -1   10.30    2.80
  -5   7  -1   78.99    5.60
  -5   7  -1   69.59    6.90
  -6   7  -1   -1.20    2.20
  -7   7  -1    6.50    2.60
  -6  -6   1   55.79    3.90
  -5  -6   1   26.40    4.40
  -5  -6   1   31.90    4.40
  -5  -6   1   32.80    5.80
  -4  -6   1   -5.50    3.10
  -4  -6   1   -0.50    3.40
  -4  -6   1   -3.20    3.70
  -3  -6   1   31.70    6.60
  -3  -6   1   26.80    5.80
  -3  -6   1   30.40    3.80
  -2  -6   1   58.59    4.40
  -2  -6   1   69.39    7.00
  -2  -6   1   67.19    8.60
  -1  -6   1   12.30    2.40
   0  -6   1    2.10    1.40
   1  -6   1  342.97   16.30
   1  -6   1  309.97   18.10
   1  -6   1  323.47   17.30
  -2   6  -1    0.80    4.60
  -2   6  -1   -0.70    2.80
   2  -6   1    1.70    4.50
  -3   6  -1    1.70    2.70
  -3   6  -1    2.30    3.10
  -4   6  -1   53.99    5.10
  -5   6  -1  323.67   17.90
  -5   6  -1  345.37   17.20
  -6   6  -1    3.70    2.70
  -7   6  -1   17.00    4.80
  -6  -5   1   99.89    6.20
  -6  -5   1   98.59    6.10
  -5  -5   1   53.79    4.70
  -5  -5   1   42.50    6.10
  -5  -5   1   34.20    5.60
  -4  -5   1   18.10    5.40
  -4  -5   1   31.60    4.40
  -4  -5   1   17.80    5.60
  -3  -5   1   19.30    3.80
  -3  -5   1   23.80    4.30
  -3  -5   1   21.10    3.30
  -2  -5   1  909.71   43.60
  -2  -5   1  891.51   44.20
  -1  -5   1  217.98   11.00
   0  -5   1  714.33   34.60
   1  -5   1 1595.74   77.99
   1  -5   1 1639.64   78.09
   2  -5   1   94.19    6.40
  -3   5  -1   18.30    5.00
  -3   5  -1   15.70    2.90
  -3   5  -1   13.70    4.70
  -4   5  -1   37.20    4.80
  -4   5  -1   50.89    6.90
  -4   5  -1   45.80    4.50
  -5   5  -1   25.90    4.50
  -5   5  -1   19.90    4.10
  -6   5  -1    7.00    3.40
  -6   5  -1   11.50    5.30
  -6  -4   1  249.18   13.00
  -6  -4   1  254.57   13.20
  -5  -4   1    4.20    2.80
  -5  -4   1    2.90    3.40
  -5  -4   1   10.10    4.00
  -4  -4   1    6.40    3.40
  -4  -4   1    5.20    3.00
  -4  -4   1    7.60    3.30
  -3  -4   1   96.89    8.00
  -3  -4   1   87.49    5.70
  -3  -4   1   95.29    7.60
  -2  -4   1   10.40    2.40
  -1  -4   1  538.35   26.20
   1  -4   1   52.79    3.60
   1  -4   1   49.60    3.50
  -2   4  -1   29.10    3.40
   2  -4   1   29.40    3.30
   2  -4   1   37.10    3.60
  -3   4  -1   69.49    4.70
   3  -4   1   70.29    6.20
  -4   4  -1   12.50    6.20
  -4   4  -1   13.90    3.20
  -4   4  -1   11.40    3.10
  -5   4  -1  207.18   11.20
  -5   4  -1  204.28   11.50
  -6   4  -1  130.29    8.50
  -6   4  -1  112.69    7.50
  -7  -3   1    4.20    2.70
  -6  -3   1    3.50    3.70
  -6  -3   1    2.10    4.80
  -6  -3   1    5.00    2.60
  -5  -3   1    6.00    3.10
  -5  -3   1    9.00    3.70
  -4  -3   1    0.10    2.90
  -4  -3   1    0.20    3.20
  -3  -3   1   34.60    3.50
  -2  -3   1   51.09    3.60
   1  -3   1   68.09    3.90
   2  -3   1   99.29    5.60
  -3   3  -1   35.40    2.90
  -4   3  -1    5.40    3.50
  -4   3  -1    8.40    2.40
  -5   3  -1  199.78   13.10
  -5   3  -1  215.68   11.10
  -6   3  -1   52.79    5.00
  -7   3  -1   45.60    6.00
  -7  -2   1   35.40    4.60
  -6  -2   1   12.00    4.40
  -6  -2   1   10.10    5.60
  -6  -2   1    2.40    3.00
  -5  -2   1   13.20    3.50
  -5  -2   1   20.80    4.10
  -5  -2   1   26.80    6.10
  -4  -2   1   78.79    7.00
  -4  -2   1   80.29    7.90
  -4  -2   1   86.39    5.40
  -3  -2   1  266.97   13.50
   1  -2   1 1592.34   76.39
   2  -2   1  321.97   16.00
  -3   2  -1  217.48   11.00
   3  -2   1  213.88   11.60
  -4   2  -1   81.39    5.10
  -5   2  -1    1.50    2.50
  -6   2  -1  200.28   10.80
  -7   2  -1    9.70    4.50
  -7  -1   1   40.00    5.50
  -6  -1   1    2.10    3.70
  -6  -1   1   -6.70    3.80
  -6  -1   1   10.00    5.60
  -5  -1   1   23.00    5.90
  -5  -1   1   35.70    7.20
  -5  -1   1   38.00    4.50
  -4  -1   1   28.60    8.10
  -4  -1   1   57.09    4.40
  -4  -1   1   49.10    7.30
   3   1  -1  123.59    7.50
   3   1  -1  125.99    7.20
  -3  -1   1  118.59    6.90
   0   1  -1  707.53   37.30
   0  -1   1  848.42   37.30
  -1   1  -1    0.20    0.70
   1  -1   1    0.20    0.70
  -2   1  -1  400.46   20.20
   2  -1   1  423.96   20.20
  -3   1  -1  854.31   41.70
   3  -1   1  872.41   42.20
  -4   1  -1    3.50    2.10
  -5   1  -1  107.49    6.70
  -6   1  -1    2.40    4.60
  -6   1  -1   10.00    3.20
  -7   1  -1   40.50    6.10
  -6   0   1    3.90    4.20
  -6   0   1    5.60    3.50
  -5   0   1   23.70    6.80
  -5   0   1   29.10    6.30
  -5   0   1   25.80    4.50
   4   0  -1  815.72   41.20
  -4   0   1  834.32   40.10
   3   0  -1   72.09    5.00
   3   0  -1   66.59    5.20
  -3   0   1   67.09    4.90
   2   0  -1   63.69    3.60
   2   0  -1   62.09    3.70
   1   0  -1 2219.08  106.19
   0   0  -1   97.59    5.10
   0   0   1  110.29    5.10
  -1   0  -1  329.47   17.70
   1   0   1  401.36   17.70
  -2   0  -1   40.70    2.80
   2   0   1   42.20    2.80
  -3   0  -1   28.30    2.90
   3   0   1   24.70    4.80
  -4   0  -1    1.00    2.30
  -4   0  -1    4.60    4.10
  -5   0  -1   17.60    3.50
  -5   0  -1   19.80    4.30
  -6   0  -1   37.50    5.50
  -6   0  -1   27.00    4.00
  -7   0  -1   11.90    5.00
  -6   1   1   91.49    7.10
  -5   1   1    1.80    3.00
   4  -1  -1   53.39    8.60
  -4   1   1   57.09    4.60
   3  -1  -1   22.70    3.60
   3  -1  -1   23.30    4.00
  -3   1   1   23.00    3.40
   2  -1  -1  205.78   10.10
   2  -1  -1  194.28   10.10
   1  -1  -1 1291.27   61.89
   0  -1  -1 2811.62  134.99
   0   1   1 2820.12  134.99
  -1  -1  -1  588.74   29.00
   1   1   1  615.34   29.00
  -2  -1  -1    3.30    1.10
   2   1   1    6.10    2.10
  -3  -1  -1    4.60    2.00
   3   1   1    2.40    3.20
  -4  -1  -1   31.00    8.00
  -4  -1  -1   21.00    5.40
  -4  -1  -1   27.80    3.30
  -5  -1  -1   91.59    5.90
  -5  -1  -1   79.59    9.80
  -5  -1  -1   88.19    7.10
  -6  -1  -1    5.00    3.40
  -6  -1  -1    2.50    3.10
  -7  -1  -1   -0.20    5.00
  -6   2   1    5.10    4.50
  -5   2   1   88.89    8.10
  -5   2   1  112.69    6.80
   3  -2  -1   -0.40    1.40
   3  -2  -1    2.60    2.00
  -3   2   1    4.50    1.90
   2  -2  -1   59.09    3.60
   1  -2  -1 1087.99   52.29
   0  -2  -1  409.06   20.20
   0   2   1  427.66   20.30
   1   2   1   40.20    2.50
  -2  -2  -1   38.70    3.00
  -3  -2  -1    4.40    2.00
  -4  -2  -1  247.48   13.20
  -4  -2  -1  236.38   14.20
  -4  -2  -1  243.88   12.60
  -5  -2  -1    2.30    4.50
  -5  -2  -1    9.00    3.30
  -6  -2  -1    9.60    2.90
  -6  -2  -1   11.20    4.20
  -6  -2  -1    0.60    3.20
  -7  -2  -1   12.00    3.40
  -6   3   1  348.67   17.90
  -6   3   1  338.57   17.90
  -5   3   1  904.11   42.00
  -5   3   1  808.42   42.70
  -5   3   1  866.91   42.10
  -4   3   1  181.48   12.20
  -4   3   1  191.78   10.90
  -4   3   1  207.18   10.50
   3  -3  -1  127.09    7.60
  -3   3   1  125.19    7.30
   2  -3  -1 2035.60   97.89
   1  -3  -1 2023.20   97.09
   0  -3  -1  734.73   36.20
   0   3   1  766.22   36.20
  -1  -3  -1   73.39    4.30
  -2  -3  -1  767.92   37.20
  -3  -3  -1   41.10    6.80
  -3  -3  -1   45.40    3.60
  -3  -3  -1   41.70    6.30
  -4  -3  -1   -2.80    2.50
  -5  -3  -1   61.29    5.80
  -5  -3  -1   55.09    5.80
  -5  -3  -1   56.49    5.10
  -6  -3  -1   10.50    4.50
  -6  -3  -1   15.40    4.80
  -6  -3  -1   15.40    3.20
  -7  -3  -1    0.70    2.00
  -6   4   1    1.90    3.10
  -5   4   1  151.38    9.40
  -5   4   1  174.48    9.40
  -5   4   1  157.18   10.50
  -4   4   1   -0.90    2.80
  -4   4   1    5.70    4.10
  -4   4   1    2.30    3.20
   3  -4  -1    9.10    3.00
  -3   4   1   10.50    3.00
   2  -4  -1  203.78   11.40
   2  -4  -1  219.98   11.20
   1  -4  -1   14.70    2.40
   1  -4  -1   15.40    2.50
   0  -4  -1   68.19    4.10
   0  -4  -1   73.29    4.30
  -1  -4  -1    1.30    1.30
  -3  -4  -1    0.70    2.20
  -3  -4  -1    1.50    3.40
  -3  -4  -1    3.30    3.70
  -4  -4  -1   12.00    3.90
  -4  -4  -1   15.80    4.40
  -4  -4  -1   11.60    3.20
  -5  -4  -1  688.93   32.80
  -5  -4  -1  687.73   32.90
  -5  -4  -1  619.04   32.80
  -6  -4  -1    2.30    2.00
  -6  -4  -1   -1.20    3.50
  -7   5   1   13.30    4.80
  -6   5   1    5.90    5.20
  -6   5   1   -2.20    2.80
  -5   5   1   56.99    5.30
  -5   5   1   50.99    6.10
  -4   5   1    9.60    2.90
  -4   5   1   10.10    3.50
  -3   5   1   26.50    4.50
  -3   5   1   33.20    5.00
   2  -5  -1    4.30    3.00
   1  -5  -1  138.59    7.30
   1  -5  -1  135.89    8.20
   0  -5  -1  143.29    7.60
   0  -5  -1  146.29    8.50
  -1  -5  -1  125.59    7.70
  -2  -5  -1   23.60    6.70
  -2  -5  -1   30.10    2.90
  -2  -5  -1   28.40    6.00
  -3  -5  -1   -5.70    3.80
  -3  -5  -1   -0.80    2.20
  -3  -5  -1  -10.10    4.70
  -4  -5  -1   26.00    4.70
  -4  -5  -1   27.10    4.20
  -4  -5  -1   21.00    5.00
  -5  -5  -1  290.37   14.70
  -5  -5  -1  277.67   14.50
  -5  -5  -1  274.17   14.80
  -6  -5  -1    3.90    1.80
  -7   6   1   22.00    3.50
  -6   6   1   -0.60    2.50
  -6   6   1    5.30    3.90
  -5   6   1    6.40    2.80
  -5   6   1    6.90    3.60
  -4   6   1   27.10    4.70
  -4   6   1   27.80    4.20
  -3   6   1    5.60    3.00
  -3   6   1    3.20    2.90
   2  -6  -1    7.00    2.00
  -2   6   1    6.60    3.60
  -2   6   1    3.70    2.90
   1  -6  -1   49.70    8.30
   1  -6  -1   54.99    3.60
  -1   6   1   55.69    5.50
   0  -6  -1    2.90    1.50
  -1  -6  -1  196.78   10.10
  -1  -6  -1  189.38   12.00
  -2  -6  -1    0.70    2.90
  -2  -6  -1   -0.20    1.90
  -2  -6  -1    6.40    4.50
  -3  -6  -1    0.70    3.30
  -3  -6  -1    2.40    2.50
  -3  -6  -1   -1.30    3.80
  -4  -6  -1    2.00    3.20
  -4  -6  -1    2.70    2.90
  -4  -6  -1   -0.50    3.10
  -5  -6  -1   11.80    4.00
  -5  -6  -1    7.70    2.30
  -7   7   1   -3.30    2.00
   6  -7  -1   -6.40    4.50
  -6   7   1    4.00    2.10
  -6   7   1   -2.10    3.10
   5  -7  -1    7.00    3.20
  -5   7   1    6.20    2.80
  -5   7   1   15.00    4.30
  -4   7   1   -2.60    2.60
  -4   7   1    2.80    3.00
   3  -7  -1   35.70    3.90
  -3   7   1   38.50    4.90
  -3   7   1   35.80    4.70
   2  -7  -1   10.70    2.90
  -2   7   1    7.50    3.60
  -2   7   1    5.60    2.80
   1  -7  -1  145.09    7.80
  -1   7   1  136.99    8.50
   0  -7  -1   33.50    2.80
   0   7   1   21.70    5.40
  -1  -7  -1   44.20    3.50
  -1  -7  -1   30.00    7.20
  -2  -7  -1    3.80    5.50
  -2  -7  -1    4.50    3.90
  -2  -7  -1    5.90    2.40
  -3  -7  -1    1.70    3.50
  -3  -7  -1    3.60    2.80
  -3  -7  -1    3.70    4.00
  -4  -7  -1   25.20    4.40
  -4  -7  -1   29.70    4.50
  -5  -7  -1   14.00    3.80
  -6   8   1    2.50    1.80
  -6   8   1    2.10    2.80
   5  -8  -1   28.50    4.50
  -5   8   1   32.20    4.00
  -5   8   1   23.10    3.90
   4  -8  -1   30.30    4.20
  -4   8   1   30.20    4.50
  -4   8   1   26.40    4.20
  -3   8   1    6.40    3.10
  -3   8   1    5.80    2.90
   2  -8  -1   10.80    3.10
  -2   8   1   14.80    4.20
  -2   8   1   13.60    4.30
   1  -8  -1  112.19    6.60
  -1   8   1  107.59    7.30
   0  -8  -1  387.96   18.70
   0   8   1  356.86   19.10
  -2  -8  -1    7.60    2.30
  -3  -8  -1   21.10    4.00
  -3  -8  -1   29.90    6.50
  -4  -8  -1   29.80    4.50
  -4  -8  -1   26.60    4.70
  -6   9   1    2.10    3.00
  -6   9   1    7.40    2.20
   5  -9  -1   83.09    6.70
  -5   9   1   81.69    5.20
  -5   9   1   81.09    5.30
   4  -9  -1  104.49    6.80
  -4   9   1  109.89    6.90
  -4   9   1  112.19    6.90
   3  -9  -1  117.39    7.40
  -3   9   1  126.29    7.50
  -3   9   1  122.39    8.00
   2  -9  -1   -5.50    2.30
  -2   9   1   -1.60    2.90
   1  -9  -1  164.08    9.40
  -1   9   1  178.08    9.80
   0  -9  -1  946.21   48.00
   0   9   1 1025.70   48.10
  -1  -9  -1    7.80    2.50
  -2  -9  -1    2.10    2.50
  -3  -9  -1   10.20    3.00
   4   9   1   -2.40    2.80
  -5  10   1    2.90    2.00
  -5  10   1    0.80    3.40
   4 -10  -1    2.70    2.90
  -4  10   1    3.20    2.10
  -4  10   1    7.90    2.60
   3 -10  -1   27.00    3.80
  -3  10   1   31.80    5.70
  -3  10   1   19.30    3.40
   2 -10  -1    6.40    2.30
  -2  10   1    5.50    3.20
   1 -10  -1   80.79    5.60
  -1  10   1   92.49    6.30
   0 -10  -1   15.70    3.20
   0  10   1   19.20    4.20
  -1 -10  -1   24.00    3.30
  -2 -10  -1   -3.20    2.70
  -4  11   1    2.90    3.40
   3 -11  -1    1.20    2.70
  -3  11   1    3.20    2.00
   2 -11  -1   18.40    3.60
  -2  11   1   15.10    3.20
   1 -11  -1   26.50    3.50
  -1  11   1   16.60    4.00
   0 -11  -1   63.49    4.70
  -1 -11  -1    6.10    2.60
  -2  12   1   16.70    3.70
   0  12  -2    7.30    3.70
   0 -12   2    2.70    2.50
  -1  12  -2   10.80    2.30
   1 -12   2   13.70    2.70
  -2  12  -2   43.10    3.40
   2 -12   2   44.80    3.80
  -3  12  -2   17.60    2.40
   3 -12   2   16.90    3.30
  -2 -11   2   73.99    6.20
   1  11  -2  112.09    7.40
  -1 -11   2  111.89    6.80
   0  11  -2   46.20    4.30
   0 -11   2   46.80    4.30
  -1  11  -2   17.70    3.30
   1 -11   2   22.80    3.30
  -2  11  -2    2.50    2.20
   2 -11   2    1.90    2.00
  -3  11  -2   13.70    2.80
  -3  11  -2   20.40    4.60
   3 -11   2   12.50    3.20
  -4  11  -2   28.90    3.60
  -4  11  -2   26.30    2.80
   4 -11   2   25.50    3.50
  -5  11  -2   25.40    2.80
  -3 -10   2    4.00    4.50
  -2 -10   2   11.20    3.10
   1  10  -2  378.06   18.60
  -1 -10   2  343.17   18.20
   0  10  -2    3.00    2.60
   0 -10   2    2.80    2.20
  -1  10  -2  226.88   11.80
   1 -10   2  210.58   11.60
  -2  10  -2  270.67   15.00
  -2  10  -2  295.17   14.60
   2 -10   2  278.37   14.60
  -3  10  -2    3.30    2.80
  -3  10  -2   -1.90    2.40
   3 -10   2   -2.80    2.00
  -4  10  -2   27.30    3.50
  -4  10  -2   15.40    3.30
   4 -10   2   24.70    3.20
  -5  10  -2    0.70    1.70
  -5  10  -2   -2.90    2.50
   5 -10   2   -2.90    2.10
  -4  -9   2   13.30    6.10
  -3  -9   2   18.50    4.70
  -3  -9   2   16.60    4.00
  -3  -9   2   21.90    4.70
   2   9  -2   18.90    4.50
  -2  -9   2   11.40    4.40
  -2  -9   2   19.20    3.90
   1   9  -2   13.90    3.50
  -1  -9   2   16.90    3.00
   0   9  -2  697.13   34.70
   0  -9   2  710.63   34.60
  -1   9  -2  510.05   26.60
   1  -9   2  556.24   26.50
  -2   9  -2   47.50    5.70
  -2   9  -2   52.89    4.70
  -3   9  -2    6.40    2.70
  -3   9  -2    0.30    2.60
   3  -9   2    1.80    2.10
  -4   9  -2   82.89    5.60
  -4   9  -2   82.99    5.80
   4  -9   2   74.59    5.40
  -5   9  -2   10.00    2.30
  -5   9  -2   15.50    3.40
   5  -9   2    6.20    2.40
  -6   9  -2   19.10    2.60
  -4  -8   2    3.30    2.90
  -4  -8   2    5.00    5.20
  -4  -8   2   -0.40    2.80
  -3  -8   2   16.80    3.70
  -3  -8   2   19.30    5.60
  -3  -8   2   15.30    4.60
   2   8  -2    6.90    4.30
  -2  -8   2    8.90    5.80
  -2  -8   2    6.00    3.60
  -2  -8   2    7.40    3.20
   1   8  -2   70.69    5.80
  -1  -8   2   59.69    4.50
  -1  -8   2   54.09    7.80
   0   8  -2   46.50    4.90
   0  -8   2   48.10    3.90
  -1   8  -2  109.29   10.00
  -1   8  -2  141.49    8.10
   1  -8   2  143.99    7.60
  -2   8  -2   12.60    3.70
  -2   8  -2   14.50    3.50
   2  -8   2   14.50    2.80
  -3   8  -2   -0.20    2.60
  -3   8  -2   -4.50    2.60
  -4   8  -2   34.70    4.40
  -4   8  -2   41.10    4.70
  -5   8  -2   10.70    3.70
  -5   8  -2    8.30    2.30
  -6   8  -2   35.20    3.40
   6  -8   2   31.40    4.40
  -5  -7   2    4.90    2.60
  -5  -7   2    1.40    2.40
  -4  -7   2    8.70    3.30
  -4  -7   2    8.70    3.80
  -4  -7   2   10.50    4.20
  -3  -7   2   34.20    6.40
  -3  -7   2   42.80    6.80
  -3  -7   2   35.70    6.20
   2   7  -2   36.50    7.20
  -2  -7   2   30.80    3.80
  -2  -7   2   34.20    6.70
  -2  -7   2   40.90    7.90
   1   7  -2   34.30    5.80
  -1  -7   2   32.40    6.90
  -1  -7   2   32.30    3.30
   0   7  -2   60.09    6.10
   0  -7   2   58.99    4.10
  -1   7  -2   67.09    7.00
  -1   7  -2   70.29    5.30
   1  -7   2   68.59    4.40
  -2   7  -2   12.40    2.90
  -2   7  -2   13.30    3.30
  -3   7  -2    3.80    3.00
  -3   7  -2    6.80    2.90
  -4   7  -2  133.39    8.30
  -4   7  -2  126.09    7.90
  -5   7  -2   12.50    4.90
  -6   7  -2   43.80    4.40
  -6  -6   2  217.68   11.20
  -6  -6   2  217.18   11.20
  -5  -6   2   23.20    4.70
  -5  -6   2   11.30    7.40
  -5  -6   2   10.10    2.60
  -4  -6   2   21.90    5.10
  -4  -6   2   34.10    5.50
  -4  -6   2   22.90    5.60
  -3  -6   2  224.38   11.90
  -3  -6   2  235.18   12.50
  -3  -6   2  209.88   13.00
  -2  -6   2  130.49    7.20
  -2  -6   2  114.79    9.80
  -2  -6   2  124.29    8.90
  -1  -6   2  716.43   34.90
   0  -6   2   47.30    3.30
   1  -6   2   48.90    8.00
   1  -6   2   49.70    6.30
   1  -6   2   55.79    3.80
  -2   6  -2   65.89    6.20
  -2   6  -2   55.09    5.50
   2  -6   2   62.89    7.70
  -3   6  -2   13.50    3.10
  -3   6  -2   14.30    3.80
  -3   6  -2   12.80    3.20
  -4   6  -2  103.49    6.50
  -4   6  -2  103.09    7.90
  -4   6  -2  104.89    6.90
  -5   6  -2  140.79    8.20
  -5   6  -2  124.29    7.80
  -6   6  -2   26.10    4.30
  -6  -5   2   81.39    5.60
  -6  -5   2   82.19    5.50
  -5  -5   2   14.20    3.60
  -5  -5   2    9.30    4.90
  -5  -5   2   10.30    3.10
  -4  -5   2    6.80    3.20
  -4  -5   2   10.00    3.60
  -4  -5   2    5.10    3.40
  -3  -5   2  155.78    9.80
  -3  -5   2  162.68   10.20
  -3  -5   2  159.88    8.80
  -2  -5   2  384.96   19.10
  -1  -5   2    1.40    1.60
   0  -5   2  742.43   36.00
   1  -5   2  457.55   23.00
   1  -5   2  469.05   23.10
  -2   5  -2   65.49    4.60
   2  -5   2   70.49    5.90
  -3   5  -2    4.50    2.40
  -3   5  -2    3.40    3.10
  -4   5  -2  116.49    7.60
  -4   5  -2  118.69    6.90
  -4   5  -2  108.19    9.60
  -5   5  -2  224.48   12.30
  -5   5  -2  221.88   12.30
  -6   5  -2    1.50    2.80
  -6   5  -2    7.80    3.50
  -7  -4   2   14.20    3.40
  -6  -4   2   31.10    5.30
  -6  -4   2   26.60    4.20
  -5  -4   2   39.30    6.10
  -5  -4   2   39.60    5.40
  -5  -4   2   53.49    5.70
  -4  -4   2   33.50    9.10
  -4  -4   2   37.00    4.80
  -4  -4   2   41.90    7.00
  -3  -4   2   60.89    7.20
  -3  -4   2   68.79    4.80
  -3  -4   2   68.99    7.30
  -2  -4   2   12.30    2.80
   1  -4   2 1231.28   59.29
  -2   4  -2   87.49    5.30
   2  -4   2   91.59    5.60
  -3   4  -2  888.51   43.00
  -4   4  -2  243.08   12.00
  -4   4  -2  216.58   12.70
  -5   4  -2   87.89    7.00
  -5   4  -2   92.59    6.00
  -6   4  -2    5.50    3.20
  -7   4  -2    6.30    3.80
  -7  -3   2    2.80    2.70
  -7  -3   2    3.90    6.30
  -6  -3   2   30.50    5.60
  -5  -3   2   20.80    6.40
  -5  -3   2   21.90    5.40
  -5  -3   2   23.40    5.30
  -4  -3   2   19.90    3.70
  -4  -3   2   26.10    4.10
  -4  -3   2   20.30    4.30
  -3  -3   2   21.20    3.50
   1  -3   2 1184.08   56.99
  -2   3  -2 1011.80   48.50
   2  -3   2  999.50   48.70
  -3   3  -2  217.08   11.10
  -4   3  -2   41.10    3.50
  -4   3  -2   37.30    6.70
  -5   3  -2  202.38   12.20
  -6   3  -2    7.00    3.00
  -7   3  -2   16.00    4.10
  -7  -2   2   32.10    4.50
  -6  -2   2    0.80    3.90
  -6  -2   2   12.90    3.30
  -5  -2   2   11.20    4.10
  -5  -2   2   13.00    4.80
  -5  -2   2   29.60    5.10
  -4  -2   2   54.89    7.20
  -4  -2   2   59.79    5.00
  -4  -2   2   40.80    6.50
  -3  -2   2   63.39    4.80
   0   2  -2  767.22   38.10
   0  -2   2  821.42   38.10
  -1   2  -2  179.78    9.00
   1  -2   2  177.18    9.00
  -2   2  -2  280.97   14.20
   2  -2   2  289.87   14.30
  -3   2  -2  988.70   47.70
  -4   2  -2   27.70    3.10
  -5   2  -2   23.20    3.30
  -6   2  -2   49.60    4.40
  -7   2  -2    8.80    3.90
  -7  -1   2   12.90    6.10
  -6  -1   2   11.40    4.60
  -6  -1   2    3.10    3.90
  -5  -1   2   22.80    5.50
  -5  -1   2   25.20    5.10
  -5  -1   2   17.90    4.90
  -4  -1   2  307.57   17.60
  -4  -1   2  315.57   17.50
  -4  -1   2  327.67   16.10
   3   1  -2  179.78    9.40
   3   1  -2  180.98    9.20
  -3  -1   2  147.09    9.30
   1   1  -2  767.72   36.80
   0   1  -2  770.72   38.60
   0  -1   2  838.02   38.60
  -1   1  -2   78.59    4.40
   1  -1   2   84.79    4.50
  -2   1  -2  466.45   23.20
   2  -1   2  481.85   23.10
  -3   1  -2 1489.75   68.89
  -3   1  -2 1468.25   68.49
   3  -1   2 1310.87   68.79
  -4   1  -2   21.50    5.80
  -4   1  -2   16.80    2.80
  -5   1  -2   21.30    4.30
  -5   1  -2   29.50    3.60
  -6   1  -2  186.28   10.80
  -6   1  -2  214.38   11.70
  -7   1  -2    3.50    4.00
  -6   0   2   58.79    7.80
  -5   0   2   27.70    7.80
  -5   0   2   18.40    4.90
  -5   0   2   24.10    6.30
   4   0  -2  332.07   19.40
  -4   0   2  346.37   17.20
   3   0  -2   31.40    4.40
   3   0  -2   32.40    4.00
   2   0  -2  518.65   25.20
   1   0  -2 4946.21  236.58
  -1   0   2 4948.60  236.48
   0   0  -2  507.95   25.50
   0   0   2  552.34   25.50
  -1   0  -2 4432.16  223.68
   1   0   2 4924.01  223.68
  -2   0  -2  246.78   12.50
   2   0   2  251.47   12.40
  -3   0  -2  216.58   10.60
  -3   0  -2  208.18   11.50
   3   0   2  196.98   12.00
  -4   0  -2  135.19    7.30
  -4   0  -2  120.69    9.00
  -5   0  -2    2.00    3.60
  -5   0  -2    2.80    2.60
  -6   0  -2   15.90    3.80
  -6   0  -2   21.50    3.70
  -7   0  -2   18.30    4.30
  -7   0  -2   16.10    5.00
  -5   1   2    8.20    5.20
  -5   1   2    5.70    3.70
   4  -1  -2   -0.10    4.90
  -4   1   2    4.80    3.10
   3  -1  -2   16.20    3.70
   3  -1  -2   12.10    4.10
   2  -1  -2  495.75   24.20
   1  -1  -2    9.40    1.60
  -1   1   2    7.20    1.60
   0  -1  -2 2234.48  107.19
   0   1   2 2245.68  107.19
  -1  -1  -2 5790.42  278.37
   1   1   2 5855.51  278.37
  -2  -1  -2  153.98    8.10
  -2  -1  -2  148.59    8.00
   2   1   2  153.68    8.20
  -3  -1  -2   69.99    4.50
  -3  -1  -2   71.39    6.40
  -4  -1  -2   24.90    5.50
  -4  -1  -2   18.60    5.90
  -4  -1  -2   27.80    3.40
  -5  -1  -2   65.79    6.20
  -5  -1  -2   43.10    7.90
  -5  -1  -2   61.29    4.70
  -6  -1  -2   -1.90    2.80
  -6  -1  -2    1.80    3.50
  -7  -1  -2   -0.10    2.60
  -6   2   2   32.00    5.10
  -5   2   2   52.49    7.80
  -5   2   2   71.99    6.40
  -5   2   2   68.89    8.00
  -4   2   2    3.10    3.30
  -4   2   2    3.00    3.40
  -4   2   2    3.20    4.20
   3  -2  -2    1.30    2.00
  -3   2   2    2.00    3.20
   2  -2  -2  229.98   11.70
   1  -2  -2   12.00    1.70
  -1   2   2   13.10    1.70
   0  -2  -2 3785.92  180.88
   0   2   2 3775.12  180.88
  -1  -2  -2   21.60    2.10
   1   2   2   19.40    2.10
  -2  -2  -2   70.79    4.20
  -2  -2  -2   75.69    4.70
   2   2   2   58.09    5.10
  -3  -2  -2   89.79    7.10
  -3  -2  -2  104.89    5.70
  -4  -2  -2   18.50    3.60
  -4  -2  -2   16.20    3.20
  -4  -2  -2   12.40    4.60
  -5  -2  -2  504.95   23.90
  -5  -2  -2  457.65   24.20
  -5  -2  -2  464.75   23.80
  -6  -2  -2   11.30    3.00
  -6  -2  -2   12.40    2.80
  -7  -2  -2    5.00    2.20
  -6   3   2   94.79    7.10
  -5   3   2   -5.70    4.60
  -5   3   2    0.90    4.60
  -5   3   2   -3.70    3.10
  -4   3   2   18.50    4.80
  -4   3   2    7.10    3.80
  -4   3   2   10.10    3.90
   3  -3  -2   77.89    5.80
  -3   3   2   71.29    5.50
   2  -3  -2 1780.12   85.69
   1  -3  -2  274.17   13.90
  -1   3   2  283.67   14.00
   0  -3  -2  234.48   11.70
   0   3   2  230.48   11.80
  -1  -3  -2  939.01   44.80
  -1  -3  -2  915.81   44.70
  -2  -3  -2   53.89    3.60
  -3  -3  -2    6.60    4.30
  -3  -3  -2    1.40    2.00
  -3  -3  -2    4.10    3.10
  -4  -3  -2   17.00    3.60
  -4  -3  -2   19.10    3.70
  -4  -3  -2   16.00    4.90
  -5  -3  -2  221.58   12.20
  -5  -3  -2  216.68   12.00
  -5  -3  -2  224.58   12.30
  -6  -3  -2    5.20    2.20
  -6  -3  -2   -2.00    3.00
  -7   4   2   10.60    5.90
  -6   4   2  367.46   20.20
  -6   4   2  403.46   19.50
  -5   4   2   -0.60    3.90
  -5   4   2   -1.40    2.60
  -4   4   2    2.30    2.60
  -4   4   2    8.30    3.70
  -3   4   2    1.20    3.00
  -3   4   2   -2.60    3.10
   2  -4  -2  207.78   11.10
   1  -4  -2  366.16   18.50
   1  -4  -2  388.56   18.80
   0  -4  -2   54.59    4.30
   0  -4  -2   54.89    3.60
   0   4   2   57.39    5.10
  -1  -4  -2  574.24   27.80
  -1  -4  -2  588.84   28.10
   1   4   2  548.45   28.40
  -2  -4  -2   11.10    2.40
  -2  -4  -2   10.50    5.90
  -2  -4  -2   11.00    4.10
  -3  -4  -2   19.70    5.00
  -3  -4  -2   21.60    4.50
  -3  -4  -2   25.20    3.20
  -4  -4  -2   12.30    3.90
  -4  -4  -2   14.10    3.40
  -4  -4  -2   10.60    3.40
  -5  -4  -2   11.90    3.40
  -5  -4  -2   10.70    3.60
  -5  -4  -2    9.10    2.80
  -6  -4  -2    5.40    3.50
  -6  -4  -2   10.40    2.70
  -7   5   2   -3.40    4.40
  -6   5   2   40.10    5.80
  -5   5   2   95.99    6.40
  -5   5   2   85.29    6.90
  -4   5   2    5.90    3.40
  -3   5   2   17.60    4.30
  -3   5   2   14.00    4.10
   2  -5  -2    5.50    3.50
   2  -5  -2   -1.40    1.90
  -2   5   2    0.30    3.40
   1  -5  -2  494.05   24.50
   1  -5  -2  479.75   23.80
   0  -5  -2    2.40    3.20
   0  -5  -2    1.60    1.50
  -1  -5  -2   34.00    2.90
  -1  -5  -2   22.70    7.00
  -2  -5  -2    1.00    3.20
  -2  -5  -2    3.00    1.90
  -2  -5  -2    3.70    4.60
  -3  -5  -2    7.00    2.60
  -3  -5  -2    9.60    3.60
  -3  -5  -2    8.00    3.70
  -4  -5  -2    6.00    2.90
  -4  -5  -2   19.70    3.90
  -4  -5  -2    6.30    3.40
  -5  -5  -2    6.70    2.30
  -5  -5  -2    9.00    3.10
  -6  -5  -2    0.10    1.60
  -7   6   2   11.80    3.10
  -6   6   2   -3.00    3.30
  -6   6   2    2.50    2.20
   5  -6  -2   27.40    5.80
  -5   6   2   26.40    4.30
  -5   6   2   23.40    4.60
   4  -6  -2   23.70    4.50
  -4   6   2   19.20    4.40
  -4   6   2   12.80    3.20
   3  -6  -2    7.50    2.50
  -3   6   2   -0.10    2.80
  -3   6   2    7.60    2.80
   2  -6  -2   16.00    2.90
  -2   6   2    9.10    3.90
  -2   6   2   15.30    3.40
   1  -6  -2   30.90    3.00
  -1   6   2   31.20    5.30
   0  -6  -2  119.99    6.50
   0   6   2  114.59    8.70
  -1  -6  -2   99.89    8.30
  -1  -6  -2   94.79    5.70
  -2  -6  -2   89.49    5.60
  -2  -6  -2   89.09    9.70
  -2  -6  -2   92.89    7.30
  -3  -6  -2  112.59    7.10
  -3  -6  -2  117.19    8.10
  -3  -6  -2  116.29    7.80
  -4  -6  -2   18.50    4.00
  -4  -6  -2   23.20    5.90
  -5  -6  -2    0.00    2.00
  -5  -6  -2    0.70    3.60
  -6   7   2   -0.50    2.00
  -6   7   2   -0.50    2.80
   5  -7  -2    6.70    3.80
  -5   7   2   15.50    3.80
  -5   7   2    7.40    3.20
   4  -7  -2   34.40    4.50
  -4   7   2   38.60    4.80
  -4   7   2   33.70    4.40
   3  -7  -2   16.80    3.70
  -3   7   2   15.20    3.50
  -3   7   2   13.90    4.00
   2  -7  -2    1.60    2.20
  -2   7   2    8.60    4.20
   1  -7  -2   38.40    3.50
  -1   7   2   34.20    5.00
   0  -7  -2  298.57   14.60
   0   7   2  276.57   15.50
  -1  -7  -2  106.19    6.30
  -2  -7  -2   10.90    9.30
  -2  -7  -2   24.90    3.30
  -3  -7  -2   27.40    6.00
  -4  -7  -2    0.70    3.30
  -4  -7  -2   -1.30    3.00
  -5  -7  -2    4.20    2.30
  -6   8   2   19.80    3.90
  -6   8   2   18.00    2.80
   5  -8  -2    9.10    4.20
  -5   8   2    6.70    2.40
  -5   8   2    8.50    2.60
   4  -8  -2   43.50    4.80
  -4   8   2   49.20    4.60
  -4   8   2   41.80    4.70
   3  -8  -2    0.30    2.60
  -3   8   2   -1.30    3.20
  -3   8   2    0.90    3.00
   2  -8  -2   19.10    3.40
  -2   8   2   14.80    3.40
  -2   8   2   17.70    4.80
   1  -8  -2  179.58    9.90
  -1   8   2  190.18   10.60
   0  -8  -2   -1.00    2.80
   0   8   2    7.00    4.30
  -1  -8  -2    3.40    2.20
  -2  -8  -2    2.30    2.40
  -3  -8  -2   29.20    3.70
  -4  -8  -2   -4.40    3.20
  -6   9   2    1.80    2.60
  -5   9   2   27.80    3.20
  -5   9   2   20.60    3.20
   4  -9  -2   21.30    4.70
  -4   9   2   25.00    3.90
  -4   9   2   21.50    3.60
   3  -9  -2    1.70    2.90
  -3   9   2    3.70    2.80
  -3   9   2   -4.10    5.30
   2  -9  -2   13.80    3.00
  -2   9   2   13.50    3.10
   1  -9  -2    0.90    2.20
  -1   9   2    1.80    3.40
   0  -9  -2   29.10    3.70
   0   9   2   34.00    6.40
  -1  -9  -2    8.80    2.60
   1   9   2    9.40    4.40
  -2  -9  -2    0.40    2.40
  -3  -9  -2    3.90    2.80
   3   9   2    5.50    3.20
  -5  10   2   -4.70    1.90
  -5  10   2    0.80    1.80
   4 -10  -2   -7.80    4.00
  -4  10   2   -0.70    2.10
  -4  10   2   -1.40    2.70
   3 -10  -2    3.30    2.80
  -3  10   2    2.00    2.20
   2 -10  -2   18.90    3.50
  -2  10   2   17.10    3.50
   1 -10  -2    3.40    2.50
  -1  10   2    2.10    3.20
   0 -10  -2   47.80    4.10
  -1 -10  -2   28.60    3.50
  -2 -10  -2   10.80    3.00
  -4  11   2    4.10    1.80
  -3  11   2    0.50    2.10
   2 -11  -2   55.49    5.10
  -2  11   2   48.50    4.30
   1 -11  -2   -1.90    2.60
   0 -11  -2   45.20    4.30
   0  12  -3    2.30    2.20
   0 -12   3    3.40    2.70
  -1  12  -3    1.50    1.90
   1 -12   3    4.90    2.70
  -2  12  -3   10.20    2.50
   2 -12   3    6.50    2.20
  -3  12  -3    3.20    1.70
   3 -12   3   -0.50    1.90
  -4  12  -3   -2.20    2.00
  -2 -11   3   20.50    5.80
   1  11  -3   19.40    3.80
  -1 -11   3   19.40    5.50
   0  11  -3   13.30    3.20
   0 -11   3   17.20    3.60
  -1  11  -3    1.80    2.00
   1 -11   3   -0.80    2.00
  -2  11  -3    3.60    2.10
   2 -11   3    7.40    2.50
  -3  11  -3   25.30    3.80
  -3  11  -3   15.30    3.00
   3 -11   3   14.20    3.20
  -4  11  -3   -0.50    2.00
  -4  11  -3   -0.90    2.00
   4 -11   3   -1.10    2.10
  -5  11  -3    4.90    1.80
  -3 -10   3   23.60    7.30
   2  10  -3   96.19    7.10
  -2 -10   3   93.09    6.60
   1  10  -3  311.67   15.30
  -1 -10   3  274.27   15.20
   0  10  -3   14.20    3.60
   0 -10   3   12.10    2.60
  -1  10  -3   32.90    4.10
   1 -10   3   39.40    3.80
  -2  10  -3   45.30    5.60
  -2  10  -3   39.30    4.00
   2 -10   3   35.90    3.80
  -3  10  -3    4.90    2.80
  -3  10  -3    4.80    2.40
   3 -10   3    4.20    2.40
  -4  10  -3   -3.10    2.00
  -4  10  -3    0.40    2.30
   4 -10   3    2.80    2.10
  -5  10  -3   -0.30    1.60
  -5  10  -3    4.10    3.40
   5 -10   3    2.50    2.30
  -4  -9   3    5.00    2.70
  -4  -9   3    6.90    2.80
  -3  -9   3   24.20    5.40
  -3  -9   3   30.00    6.00
  -3  -9   3   20.20    5.80
   2   9  -3   22.30    5.40
  -2  -9   3   32.80    6.60
  -2  -9   3   29.50    4.50
   1   9  -3  177.98   10.20
  -1  -9   3  170.08    9.70
   0   9  -3   93.49    6.50
   0  -9   3   97.19    6.10
  -1   9  -3   71.79    8.40
  -1   9  -3   80.99    6.00
   1  -9   3   96.79    5.70
  -2   9  -3   49.80    4.70
  -2   9  -3   61.89    5.90
   2  -9   3   56.89    4.60
  -3   9  -3    3.60    2.60
  -3   9  -3    4.00    2.60
   3  -9   3    4.50    2.20
  -4   9  -3   25.40    4.00
  -4   9  -3   25.80    3.80
   4  -9   3   31.20    3.70
  -5   9  -3    6.00    3.80
  -5   9  -3    5.50    2.00
   5  -9   3    8.80    2.60
  -6   9  -3   11.70    2.80
  -5  -8   3    1.80    2.20
  -5  -8   3    3.90    2.30
  -4  -8   3   30.00    4.40
  -4  -8   3   23.80    4.30
  -3  -8   3   -0.50    4.20
  -3  -8   3    3.70    4.30
  -3  -8   3    3.80    3.80
   2   8  -3    9.00    4.40
  -2  -8   3    9.90    3.00
  -2  -8   3   12.50    5.00
  -2  -8   3   14.30    5.60
   1   8  -3   48.10    5.70
  -1  -8   3   39.80    4.10
   0   8  -3  152.08    9.20
   0  -8   3  150.98    8.40
  -1   8  -3   16.00    3.80
  -1   8  -3   16.40    3.90
   1  -8   3   17.40    3.00
  -2   8  -3   15.50    3.10
  -2   8  -3   23.70    4.90
   2  -8   3   13.60    3.10
  -3   8  -3    0.70    2.70
  -3   8  -3    1.60    2.90
  -4   8  -3    2.30    2.40
  -4   8  -3    7.30    3.40
  -5   8  -3   67.79    7.20
  -6   8  -3    2.10    2.20
  -6  -7   3    3.80    1.90
  -6  -7   3    1.80    1.90
  -5  -7   3    5.90    2.40
  -5  -7   3    4.60    2.30
  -4  -7   3  108.89    8.00
  -4  -7   3  107.39    8.60
  -4  -7   3  115.79    8.00
   3   7  -3  180.78   12.00
  -3  -7   3  177.98   10.90
  -3  -7   3  178.38   11.10
  -3  -7   3  188.28   10.40
   2   7  -3   15.00    4.70
  -2  -7   3   17.90    4.40
  -2  -7   3    9.80    2.80
  -2  -7   3    8.50    5.00
   1   7  -3   -2.00    3.70
  -1  -7   3    1.80    1.80
  -1  -7   3    5.40    6.00
   0   7  -3   10.80    3.00
   0  -7   3    8.30    2.00
  -1   7  -3  201.18   12.70
  -1   7  -3  212.08   11.80
   1  -7   3  231.38   11.20
  -2   7  -3   27.10    4.10
  -2   7  -3   19.50    4.40
  -3   7  -3   23.90    4.60
  -3   7  -3   16.20    4.70
  -4   7  -3  410.26   21.80
  -4   7  -3  439.96   21.50
  -5   7  -3   35.90    4.30
  -6   7  -3   22.30    3.70
  -6  -6   3   26.60    3.40
  -6  -6   3   31.00    3.70
  -5  -6   3  183.78   12.90
  -4  -6   3  201.48   11.30
  -4  -6   3  187.98   11.40
  -4  -6   3  194.28   11.30
  -3  -6   3   83.09    6.00
  -3  -6   3   70.89   11.00
  -2  -6   3   16.30    5.00
  -2  -6   3   14.20    3.40
  -2  -6   3   18.40    4.70
  -1  -6   3  471.05   23.20
   0  -6   3   13.20    2.70
   1  -6   3  322.87   16.40
   1  -6   3  299.07   17.50
  -2   6  -3  220.08   12.40
  -2   6  -3  231.28   12.40
   2  -6   3  226.98   14.70
  -3   6  -3   16.20    3.10
  -3   6  -3   18.90    4.00
  -3   6  -3   15.20    4.10
  -4   6  -3  980.20   46.50
  -4   6  -3  986.50   46.40
  -4   6  -3  885.01   46.70
  -5   6  -3    2.30    2.80
  -5   6  -3    1.10    2.90
  -6   6  -3   -0.10    2.90
  -6  -5   3  173.68    9.90
  -6  -5   3  188.28   10.10
  -5  -5   3   29.50    5.00
  -5  -5   3   26.30    4.80
  -4  -5   3   18.00    3.90
  -4  -5   3   21.20    4.40
  -4  -5   3   18.90    4.70
  -3  -5   3  141.19    8.20
  -3  -5   3  139.89    9.60
  -3  -5   3  134.79    9.40
  -2  -5   3   12.10    3.20
  -1  -5   3  554.54   27.10
   0  -5   3  916.21   44.30
   1  -5   3    2.20    2.50
  -2   5  -3   25.30    3.30
  -3   5  -3   17.80    3.10
  -3   5  -3   25.30    4.50
  -4   5  -3  127.49    7.30
  -4   5  -3  122.79    8.20
  -5   5  -3   74.09    6.10
  -5   5  -3   61.19    5.10
  -6   5  -3    4.60    3.70
  -6   5  -3   -1.70    3.00
  -7  -4   3   -0.80    3.70
  -7  -4   3    2.20    2.20
  -6  -4   3   12.30    3.70
  -6  -4   3   24.50    4.80
  -5  -4   3    3.50    3.30
  -5  -4   3    0.10    4.00
  -4  -4   3    3.80    4.10
  -3  -4   3   20.40    4.30
  -3  -4   3   21.80    4.20
  -3  -4   3   22.00    4.70
  -2  -4   3    0.00    2.30
   1  -4   3  293.37   14.70
   2  -4   3   10.80    3.60
  -3   4  -3   37.20    3.20
  -4   4  -3    3.60    3.80
  -4   4  -3    0.20    2.00
  -5   4  -3  134.39    9.30
  -5   4  -3  130.19    7.70
  -6   4  -3   12.70    3.40
  -7   4  -3   -0.30    3.40
  -7  -3   3   28.10    4.30
  -7  -3   3   24.70    5.50
  -6  -3   3   -3.90    3.50
  -5  -3   3   50.49    5.90
  -5  -3   3   43.50    6.70
  -4  -3   3   99.09    7.50
  -4  -3   3   95.69    8.00
  -4  -3   3  105.89    8.00
  -3  -3   3   11.40    3.20
   0   3  -3   47.10    2.90
   0  -3   3   46.90    2.90
  -1   3  -3  893.21   42.80
   1  -3   3  878.11   42.70
  -2   3  -3  235.18   12.00
  -2   3  -3  239.58   12.10
   2  -3   3  238.08   12.20
  -3   3  -3  177.98    9.30
  -4   3  -3   66.89    4.50
  -4   3  -3   66.59    7.80
  -5   3  -3   11.30    2.90
  -6   3  -3   12.20    3.00
  -7   3  -3   27.90    4.60
  -6  -2   3   36.60    5.70
  -6  -2   3   22.80    5.00
  -5  -2   3   10.00    4.20
  -5  -2   3    5.70    3.90
  -4  -2   3  194.28   12.60
  -4  -2   3  221.48   12.60
   0   2  -3   42.70    2.70
   0  -2   3   45.60    2.80
  -1   2  -3   79.69    4.40
   1  -2   3   82.69    4.60
  -2   2  -3 1211.28   57.39
  -2   2  -3 1143.39   58.09
   2  -2   3 1222.68   57.59
  -3   2  -3   97.09    6.60
  -3   2  -3   92.89    5.40
  -4   2  -3  109.59    6.30
  -4   2  -3  106.89   10.10
  -5   2  -3    5.40    2.40
  -5   2  -3    1.30    4.60
  -6   2  -3   69.39    4.90
  -6   2  -3   57.09    8.70
  -7   2  -3   11.60    3.60
  -6  -1   3   11.00    3.90
  -6  -1   3    2.00    5.60
  -5  -1   3  214.68   13.40
  -5  -1   3  234.08   13.20
  -4  -1   3   12.20    5.50
  -4  -1   3    7.80    5.20
  -4  -1   3   19.90    7.80
   3   1  -3  381.26   19.20
   3   1  -3  384.76   19.40
   2   1  -3  962.40   46.30
   1   1  -3 9862.91  474.75
  -1  -1   3 9999.00  474.65
   0   1  -3    0.30    0.90
  -1   1  -3  348.57   16.90
   1  -1   3  343.17   17.40
  -2   1  -3 1924.01   91.89
  -2   1  -3 1888.51   92.09
   2  -1   3 1934.91   92.09
  -3   1  -3   61.49    5.50
  -3   1  -3   61.29    4.10
  -4   1  -3  214.68   13.50
  -4   1  -3  232.58   11.60
  -5   1  -3   32.10    6.20
  -5   1  -3   34.30    3.70
  -6   1  -3   50.49    4.30
  -7   1  -3   32.10    4.80
  -5   0   3   42.00    8.50
  -5   0   3   32.70    8.40
  -5   0   3   42.20    9.00
   4   0  -3   87.19   10.90
  -4   0   3   78.89    9.10
  -4   0   3   66.39   12.70
   3   0  -3  442.36   22.10
   3   0  -3  435.66   23.40
   2   0  -3  164.68    8.40
   1   0  -3   18.60    1.80
  -1   0   3   18.70    1.90
   0   0  -3 4144.69  202.88
   0   0   3 4339.77  202.88
  -1   0  -3 1837.82   92.79
   1   0   3 2032.60   92.89
  -2   0  -3    9.60    2.10
  -2   0  -3    8.80    2.40
   2   0   3    8.20    2.70
  -3   0  -3   14.70    2.40
  -3   0  -3   20.00    5.50
  -4   0  -3   47.30    3.90
  -4   0  -3   43.90    6.20
  -5   0  -3   50.59    4.40
  -5   0  -3   49.70    5.50
  -6   0  -3   -4.20    3.10
  -6   0  -3    2.60    2.60
  -5   1   3   -3.30    5.20
  -5   1   3    2.80    4.40
   4  -1  -3   71.79   11.70
  -4   1   3   55.19    6.80
  -4   1   3   73.69    7.10
   3  -1  -3   33.40    5.50
   3  -1  -3   32.80    4.50
   2  -1  -3  898.51   43.50
   1  -1  -3    3.90    1.50
  -1   1   3    6.60    1.60
   0  -1  -3 1977.90   96.49
   0   1   3 2046.70   96.49
  -1  -1  -3 1510.85   74.39
   1   1   3 1588.24   74.39
  -2  -1  -3   72.89    4.40
  -2  -1  -3   71.89    5.20
   2   1   3   66.79    5.30
  -3  -1  -3    2.30    2.00
  -3  -1  -3    3.80    4.00
  -3  -1  -3   -2.60    3.70
  -4  -1  -3   32.70    7.30
  -4  -1  -3   34.40    3.70
  -4  -1  -3   23.90    5.50
  -5  -1  -3    6.30    2.80
  -5  -1  -3    8.10    3.10
  -5  -1  -3   24.60    7.30
  -6  -1  -3    4.40    2.60
  -6  -1  -3    4.70    2.90
  -6   2   3  296.77   17.10
  -6   2   3  308.67   16.00
  -5   2   3   15.40    4.60
  -5   2   3   11.10    3.40
  -4   2   3  130.89    8.70
  -4   2   3  126.49    8.20
   3  -2  -3  317.07   16.50
   2  -2  -3  495.45   24.40
   1  -2  -3    1.40    0.90
  -1   2   3    1.70    0.90
   0  -2  -3  390.66   19.30
   0   2   3  396.86   19.30
  -1  -2  -3  692.53   33.00
  -1  -2  -3  665.93   32.90
   1   2   3  682.13   33.00
  -2  -2  -3   17.40    4.20
  -2  -2  -3   13.40    2.40
   2   2   3   13.90    5.00
  -3  -2  -3    1.80    3.60
  -3  -2  -3   -0.60    3.80
  -3  -2  -3    3.00    2.10
  -4  -2  -3  291.77   16.00
  -4  -2  -3  316.97   17.20
  -5  -2  -3   63.99    5.20
  -5  -2  -3   69.59    7.10
  -5  -2  -3   74.09    5.50
  -6  -2  -3   45.90    4.60
  -6  -2  -3   44.30    4.10
  -6   3   3  673.33   33.10
  -6   3   3  675.83   33.60
  -5   3   3   46.20    5.00
  -5   3   3   42.30    5.40
  -4   3   3  133.89    8.20
  -4   3   3  137.69    8.70
   3  -3  -3  245.88   13.50
   2  -3  -3    5.20    1.60
   1  -3  -3   60.09    3.90
  -1   3   3   61.29    4.30
   0  -3  -3   -0.40    1.40
   0  -3  -3    0.50    1.40
   0   3   3   -0.30    1.70
  -1  -3  -3  174.98    8.90
  -1  -3  -3  190.98   11.50
   1   3   3  155.08    9.70
  -2  -3  -3   14.80    2.40
  -2  -3  -3   21.50    6.60
  -2  -3  -3   14.40    5.60
  -3  -3  -3   23.30    5.70
  -3  -3  -3   17.80    3.20
  -3  -3  -3   20.10    5.00
  -4  -3  -3   15.50    3.50
  -4  -3  -3   13.20    3.30
  -4  -3  -3   13.60    3.90
  -5  -3  -3   82.69    6.10
  -5  -3  -3   89.89    6.00
  -6  -3  -3    2.80    2.10
  -6  -3  -3    1.10    3.00
  -7   4   3   -6.10    3.50
  -6   4   3    6.70    2.90
  -5   4   3  159.18    9.70
  -5   4   3  159.88    9.20
  -4   4   3  154.08    9.30
  -4   4   3  153.68    9.00
  -3   4   3   93.49    6.50
  -3   4   3   83.89    6.40
   2  -4  -3  378.36   18.60
   2  -4  -3  348.27   18.00
   1  -4  -3  136.19    7.60
   1  -4  -3  150.18    8.30
   0  -4  -3 1030.60   51.29
   0  -4  -3 1150.68   51.79
   0   4   3 1013.70   51.89
  -1  -4  -3  157.38    9.80
  -1  -4  -3  150.58    8.00
   1   4   3  128.59   11.50
  -2  -4  -3   31.80    3.00
  -2  -4  -3   30.80    5.60
  -2  -4  -3   29.40    7.20
  -3  -4  -3   43.80    5.50
  -3  -4  -3   45.10    4.00
  -3  -4  -3   28.60    9.00
  -4  -4  -3  199.48   11.40
  -4  -4  -3  195.78   11.10
  -4  -4  -3  208.48   11.30
  -5  -4  -3    0.00    2.40
  -5  -4  -3    1.00    2.90
  -6  -4  -3    2.30    1.60
  -7   5   3    0.80    4.10
  -6   5   3    1.10    3.60
  -6   5   3    2.30    2.50
  -5   5   3   51.09    5.10
  -5   5   3   57.59    5.40
  -4   5   3   25.10    4.40
  -4   5   3   25.00    4.70
   3  -5  -3   45.90    4.50
  -3   5   3   57.39    5.50
  -3   5   3   51.29    4.90
   2  -5  -3   75.29    5.00
  -2   5   3   68.89    7.50
  -2   5   3   76.59    6.30
   1  -5  -3  545.25   27.90
   0  -5  -3   39.20    9.00
   0  -5  -3   50.49    3.50
  -1  -5  -3    5.60    2.00
  -2  -5  -3    2.00    4.80
  -2  -5  -3    2.70    1.90
  -2  -5  -3    5.50    3.70
  -3  -5  -3   14.00    2.90
  -3  -5  -3   17.60    4.00
  -3  -5  -3   24.50    5.20
  -4  -5  -3   18.80    4.20
  -4  -5  -3    8.40    3.10
  -5  -5  -3   10.00    2.90
  -5  -5  -3    5.60    2.90
  -7   6   3    3.10    2.30
  -6   6   3   -1.70    3.00
  -6   6   3    0.90    2.20
  -5   6   3    4.40    2.50
  -5   6   3    1.20    2.80
   4  -6  -3   12.30    3.50
  -4   6   3   17.90    4.30
  -4   6   3   14.60    4.30
   3  -6  -3    4.80    2.70
  -3   6   3    6.90    3.10
   2  -6  -3  207.68   10.40
  -2   6   3  178.38   11.50
  -2   6   3  201.28   11.00
   1  -6  -3  178.58    9.20
  -1   6   3  164.58   10.40
   0  -6  -3   10.10    2.60
   0   6   3   10.50    6.10
  -1  -6  -3    7.00    2.10
  -2  -6  -3   31.60    3.50
  -2  -6  -3   49.30    7.40
  -3  -6  -3    1.70    2.60
  -3  -6  -3    2.40    3.70
  -4  -6  -3    0.40    2.60
  -4  -6  -3    4.10    2.70
  -5  -6  -3   15.20    4.10
  -5  -6  -3   21.70    3.10
  -6   7   3   27.30    3.00
  -6   7   3   20.50    3.60
  -5   7   3   -2.10    3.40
   4  -7  -3    3.80    3.20
  -4   7   3   14.50    4.10
  -4   7   3    7.10    3.10
   3  -7  -3    5.30    2.70
  -3   7   3    1.20    3.10
  -3   7   3    4.20    2.90
   2  -7  -3   13.10    3.40
  -2   7   3    9.00    3.20
  -2   7   3   19.80    4.70
   1  -7  -3   79.79    5.20
  -1   7   3   82.29    7.10
   0  -7  -3  132.49    7.20
   0   7   3  106.89   10.30
  -1  -7  -3   20.40    3.10
  -2  -7  -3   25.00    3.30
  -3  -7  -3  108.09    6.60
  -3  -7  -3  106.19    7.90
  -4  -7  -3    2.50    2.90
  -4  -7  -3    3.10    2.60
  -6   8   3   -0.30    1.70
  -6   8   3   -1.00    2.10
  -5   8   3    1.60    2.30
  -5   8   3   -0.90    2.10
   4  -8  -3   27.10    5.40
  -4   8   3   34.00    4.30
  -4   8   3   32.80    4.30
   3  -8  -3   20.10    4.30
  -3   8   3   17.80    4.10
  -3   8   3   20.00    4.90
   2  -8  -3   38.50    3.80
  -2   8   3   37.20    4.80
   1  -8  -3  122.29    7.20
  -1   8   3  122.79    8.10
   0  -8  -3    3.30    2.20
   0   8   3    9.10    5.60
  -1  -8  -3   -0.80    2.20
  -2  -8  -3    3.30    2.50
  -3  -8  -3   11.70    2.80
   4   8   3    7.90    2.30
  -5   9   3    0.30    2.00
  -5   9   3    3.90    2.00
   4  -9  -3   18.20    7.60
  -4   9   3   27.20    3.40
  -4   9   3   22.00    4.00
   3  -9  -3    7.20    3.00
  -3   9   3    1.10    4.20
  -3   9   3    5.20    2.60
   2  -9  -3    4.10    2.60
  -2   9   3    8.50    3.20
   1  -9  -3   22.60    3.80
  -1   9   3   29.10    5.00
   0  -9  -3    4.50    2.60
  -1  -9  -3   34.50    3.60
   1   9   3   36.40    6.70
  -2  -9  -3    7.50    2.70
   2   9   3    5.10    3.40
   3   9   3    1.40    3.00
  -4  10   3   39.50    6.80
   3 -10  -3   19.50    4.40
  -3  10   3   23.20    3.30
   2 -10  -3    2.40    3.20
  -2  10   3    2.40    2.70
   1 -10  -3   -1.90    3.00
  -1  10   3   -3.20    4.10
   0 -10  -3   42.90    4.00
  -1 -10  -3   94.59    6.00
  -3  11   3    3.50    2.40
  -2  11   3    1.00    3.70
  -1  13  -4   14.00    2.40
   1  12  -4   57.09    4.60
   0  12  -4    3.30    2.00
   0 -12   4    4.80    3.20
  -1  12  -4    6.20    1.90
   1 -12   4    9.70    2.90
  -2  12  -4    7.80    1.90
   2 -12   4    8.30    2.40
  -3  12  -4   24.80    5.80
   3 -12   4    5.60    2.30
  -4  12  -4   36.80    4.60
  -4  12  -4   37.40    3.60
   2  11  -4   40.50    6.30
   1  11  -4   76.39    5.30
  -1 -11   4   76.39    6.50
   0  11  -4   17.60    3.10
   0 -11   4   17.50    4.00
  -1  11  -4    1.70    2.10
   1 -11   4    1.50    2.00
  -2  11  -4  138.39    7.70
  -2  11  -4  135.99    8.70
   2 -11   4  138.69    7.90
  -3  11  -4   57.69    4.30
  -3  11  -4   55.89    4.50
   3 -11   4   59.49    4.50
  -4  11  -4   18.40    2.80
  -4  11  -4   12.60    2.40
   4 -11   4   14.90    2.90
  -5  11  -4   21.20    2.60
   2  10  -4  225.68   12.00
  -2 -10   4  217.68   12.20
   1  10  -4   68.59    5.30
  -1 -10   4   53.99    5.40
   0  10  -4   11.30    2.80
   0 -10   4   11.80    2.70
  -1  10  -4   45.90    4.20
   1 -10   4   43.60    4.10
  -2  10  -4  160.38    8.80
  -2  10  -4  159.98    9.40
   2 -10   4  148.19    8.70
  -3  10  -4   84.49    5.50
  -3  10  -4   81.69    5.90
   3 -10   4   84.29    5.70
  -4  10  -4    8.90    2.70
  -4  10  -4    4.60    2.20
   4 -10   4    4.30    2.30
  -5  10  -4    3.80    1.70
   5 -10   4    1.60    2.10
  -4  -9   4    0.40    2.70
  -4  -9   4   -4.20    4.00
   3   9  -4    4.50    4.00
  -3  -9   4    4.60    3.70
  -3  -9   4    3.90    3.10
   2   9  -4    4.80    4.10
  -2  -9   4   -0.40    3.80
  -2  -9   4    3.40    5.50
  -2  -9   4   -0.30    3.40
   1   9  -4   11.40    3.50
  -1  -9   4   10.00    3.20
   0   9  -4   14.20    3.00
   0  -9   4   10.80    2.40
  -1   9  -4   86.69    6.00
  -1   9  -4   76.19    7.80
   1  -9   4   95.19    5.80
  -2   9  -4  270.57   14.90
  -2   9  -4  275.07   14.60
   2  -9   4  298.57   15.10
  -3   9  -4  101.09    6.40
  -3   9  -4  101.89    6.60
   3  -9   4   86.19    6.20
  -4   9  -4   39.10    5.00
  -4   9  -4   42.80    4.20
   4  -9   4   34.20    3.90
  -5   9  -4   -0.30    1.90
   5  -9   4    3.20    2.30
  -6   9  -4    5.80    1.90
  -5  -8   4   -0.40    2.10
  -5  -8   4    4.00    2.20
  -4  -8   4    2.20    2.80
  -4  -8   4    5.20    3.50
   3   8  -4   73.19    7.20
  -3  -8   4   65.29    6.90
  -3  -8   4   71.19    6.90
  -3  -8   4   48.80    7.00
   2   8  -4   40.30    5.70
  -2  -8   4   36.70    7.70
  -2  -8   4   43.10    4.90
  -2  -8   4   27.60    7.20
   1   8  -4    4.60    3.00
  -1  -8   4    2.10    2.40
   0   8  -4    1.10    2.60
   0  -8   4    3.50    2.20
  -1   8  -4  518.55   27.30
  -1   8  -4  536.25   27.10
   1  -8   4  580.14   27.00
  -2   8  -4  287.07   15.40
   2  -8   4  305.27   15.20
  -3   8  -4   21.50    4.20
  -3   8  -4   20.80    4.30
  -4   8  -4   75.09    6.70
  -4   8  -4   69.99    5.60
  -5   8  -4   18.70    3.40
  -6   8  -4   20.20    3.20
  -6  -7   4   18.00    2.90
  -6  -7   4    9.20    2.90
  -5  -7   4   35.40    4.80
  -5  -7   4   25.70    4.00
  -4  -7   4   27.20    5.20
  -4  -7   4   20.00    4.60
  -3  -7   4  239.38   13.20
  -3  -7   4  233.88   13.30
  -3  -7   4  234.08   13.30
  -2  -7   4  156.28    8.80
  -2  -7   4  145.69   10.90
  -2  -7   4  149.49   10.50
  -1  -7   4   81.99   11.70
  -1  -7   4  100.39    5.90
   0   7  -4  910.41   45.00
   0  -7   4  931.61   44.70
  -1   7  -4    8.80    4.30
  -1   7  -4    6.70    3.00
   1  -7   4    5.60    2.20
  -2   7  -4   20.10    4.60
  -2   7  -4   16.20    3.20
  -3   7  -4   75.19    7.40
  -3   7  -4   72.69    6.60
  -4   7  -4   26.00    4.40
  -4   7  -4   32.90    7.00
  -5   7  -4   93.19    6.20
  -6   7  -4    7.10    2.50
  -6  -6   4    3.30    2.00
  -6  -6   4   -0.10    2.10
  -4  -6   4  114.79    8.30
  -4  -6   4  101.89    7.70
  -3  -6   4   10.80    4.10
  -3  -6   4    6.90    4.50
  -2  -6   4   75.69    7.70
  -2  -6   4   70.49    5.40
  -2  -6   4   64.79    9.10
  -1  -6   4    8.90    2.30
   0  -6   4  236.98   12.10
   1  -6   4   11.10    5.10
  -2   6  -4   13.40    3.00
  -2   6  -4   16.50    4.80
  -2   6  -4   19.60    5.60
  -3   6  -4   25.60    4.50
  -3   6  -4   20.20    3.50
  -3   6  -4   21.70    4.90
  -4   6  -4  640.04   31.80
  -4   6  -4  645.34   31.70
  -5   6  -4   21.20    4.20
  -5   6  -4   24.70    3.90
  -6   6  -4   -2.20    2.70
  -6   6  -4    2.70    3.00
  -6  -5   4   12.50    3.40
  -6  -5   4    9.40    3.00
  -5  -5   4   25.00    6.00
  -5  -5   4   28.60    4.80
  -4  -5   4   -3.90    3.20
  -4  -5   4   -0.20    3.90
  -3  -5   4    7.00    5.90
  -3  -5   4    5.30    3.60
  -3  -5   4    7.30    4.70
  -3  -5   4   14.50    5.60
  -2  -5   4   38.40    4.30
  -1  -5   4   41.30    4.10
   0  -5   4  617.34   30.10
   1  -5   4  168.68    9.90
  -2   5  -4    6.30    2.40
  -3   5  -4   17.80    4.50
  -3   5  -4   13.20    3.00
  -4   5  -4  220.88   13.00
  -4   5  -4  215.28   11.50
  -5   5  -4    9.80    2.80
  -5   5  -4    0.40    3.20
  -6   5  -4    5.70    4.60
  -6   5  -4    1.50    2.90
  -7  -4   4    1.40    2.70
  -7  -4   4    3.90    3.10
  -6  -4   4   15.20    4.50
  -5  -4   4   -0.10    4.00
  -5  -4   4    0.40    3.30
  -4  -4   4    6.20    4.90
  -4  -4   4   -3.10    4.50
  -4  -4   4    4.00    5.80
  -3  -4   4   43.60    8.20
  -3  -4   4   45.90    6.20
  -3  -4   4   38.40    6.60
   0   4  -4  356.66   17.70
   0  -4   4  364.06   17.80
  -1   4  -4   61.79    4.60
  -1   4  -4   65.69    4.30
   1  -4   4   63.59    4.70
  -2   4  -4  214.98   11.40
  -2   4  -4  211.78   10.90
  -3   4  -4   11.70    4.00
  -4   4  -4  217.58   11.40
  -4   4  -4  217.78   12.90
  -5   4  -4    1.70    2.90
  -5   4  -4    4.50    4.30
  -6   4  -4   -0.50    2.60
  -7   4  -4   -0.60    3.20
  -7  -3   4    2.80    2.90
  -7  -3   4    4.00    3.10
  -6  -3   4   28.40    5.30
  -6  -3   4   38.30    5.40
  -5  -3   4   62.59    6.40
  -5  -3   4   71.19    6.90
  -4  -3   4   12.60    5.00
  -4  -3   4   21.70    4.20
  -4  -3   4   14.00    6.20
  -3  -3   4   39.10    9.00
   0   3  -4   36.90    2.50
   0  -3   4   31.30    2.70
  -1   3  -4  480.55   23.60
   1  -3   4  485.65   23.60
  -2   3  -4 1024.90   48.90
  -2   3  -4 1084.69   49.30
   2  -3   4  932.71   49.20
  -3   3  -4  154.28   12.70
  -3   3  -4  167.88    8.70
  -4   3  -4   47.70    8.50
  -4   3  -4   37.80    8.50
  -4   3  -4   37.10    3.40
  -5   3  -4   18.70    3.50
  -5   3  -4   17.20    8.30
  -6   3  -4   42.20    4.10
  -7   3  -4   33.30    4.50
  -7  -2   4   21.50    5.50
  -7  -2   4   41.10   11.30
  -6  -2   4    8.70    3.60
  -6  -2   4   11.30    4.60
  -5  -2   4  196.88   11.60
  -5  -2   4  184.38   12.90
  -5  -2   4  191.18   11.50
  -4  -2   4   42.00    6.50
  -4  -2   4   43.50    7.60
  -4  -2   4   44.80    8.10
   1   2  -4 1177.08   58.89
  -1  -2   4 1274.97   58.89
   0   2  -4   73.59    4.20
   0  -2   4   82.49    4.30
  -1   2  -4   44.60    2.90
   1  -2   4   44.30    3.00
  -2   2  -4  212.38   11.00
  -2   2  -4  227.38   11.10
   2  -2   4  202.98   11.10
  -3   2  -4  448.76   22.80
  -4   2  -4    7.60    4.40
  -4   2  -4    1.80    2.10
  -5   2  -4   20.00    3.40
  -5   2  -4    8.80    4.00
  -6   2  -4    3.40    2.30
  -7   2  -4   14.70    4.20
  -6  -1   4   17.80    5.50
  -6  -1   4   16.50    4.70
  -5  -1   4   18.30    4.90
  -5  -1   4   13.90    5.90
  -5  -1   4   16.80    5.20
  -4  -1   4   15.70    6.00
  -4  -1   4   26.70    7.30
  -4  -1   4   24.30    7.40
   3   1  -4  231.58   12.90
   3   1  -4  227.08   12.20
   2   1  -4    1.30    1.10
  -2  -1   4   -0.40    1.60
   1   1  -4 2331.57  116.59
  -1  -1   4 2537.25  116.69
   0   1  -4 1107.69   53.29
  -1   1  -4   16.50    1.90
   1  -1   4   18.40    2.10
  -2   1  -4   76.59    4.80
  -2   1  -4   75.99    4.60
   2  -1   4   71.29    5.00
  -3   1  -4   39.70    6.30
  -3   1  -4   39.50    3.90
  -4   1  -4   30.50    5.80
  -4   1  -4   32.70    3.30
  -5   1  -4   76.49    6.70
  -5   1  -4   89.69    6.90
  -6   1  -4   95.39    6.30
  -6   1  -4  107.59    7.00
  -6   0   4   -2.90    5.90
  -5   0   4    3.00    5.30
  -5   0   4    2.60    8.80
  -5   0   4    3.50    5.90
  -4   0   4   58.39    7.30
  -4   0   4   48.90    9.10
  -4   0   4   66.59    7.10
   3   0  -4  131.09    8.20
   2   0  -4  171.98    8.70
  -2   0   4  159.08    8.80
   1   0  -4  385.86   19.30
  -1   0   4  403.26   19.30
   0   0  -4  102.19    5.50
   0   0   4  100.49    5.40
  -1   0  -4  195.38    9.90
   1   0   4  196.08    9.90
  -2   0  -4  153.18    7.80
  -2   0  -4  143.59    7.60
   2   0   4  125.09    8.20
  -3   0  -4   -1.70    1.90
  -3   0  -4    1.80    4.20
  -3   0  -4    0.10    4.20
  -4   0  -4   35.10    3.80
  -4   0  -4   33.20    5.20
  -4   0  -4   38.30    8.20
  -5   0  -4   -1.70    3.00
  -5   0  -4    4.00    2.50
  -6   0  -4    1.70    2.40
  -6   0  -4   -1.00    2.60
  -6   1   4   85.29    7.70
  -6   1   4   57.69    7.80
  -5   1   4    5.60    3.90
  -5   1   4    7.60    4.40
  -4   1   4   19.40    5.70
  -4   1   4   15.30    3.70
  -4   1   4   22.20    6.90
   3  -1  -4  197.68   11.30
   2  -1  -4  444.56   21.20
  -2   1   4  414.66   21.30
   1  -1  -4  610.54   29.80
  -1   1   4  613.64   29.80
   0  -1  -4  310.57   15.30
   0   1   4  305.37   15.20
  -1  -1  -4   -0.50    1.30
   1   1   4    1.00    1.20
  -2  -1  -4  461.45   21.70
  -2  -1  -4  450.35   21.20
   2   1   4  379.26   22.00
  -3  -1  -4   47.20    6.30
  -3  -1  -4   60.49   11.20
  -3  -1  -4   46.50    7.70
  -3  -1  -4   55.69    4.20
  -4  -1  -4    8.70    7.30
  -4  -1  -4   -0.60    2.20
  -4  -1  -4   -2.80    3.20
  -5  -1  -4   -3.10    2.60
  -5  -1  -4   -4.60    2.90
  -6  -1  -4    4.60    3.00
  -6  -1  -4   12.30    3.30
  -6   2   4    3.60    3.50
  -6   2   4   -8.60    4.90
  -5   2   4    2.30    3.10
  -5   2   4   -1.10    4.00
  -4   2   4   71.59    6.00
  -4   2   4   76.79    6.50
   3  -2  -4  150.18    9.50
   2  -2  -4    1.40    1.60
  -2   2   4    2.90    2.30
   1  -2  -4   31.60    2.70
  -1   2   4   38.00    3.30
   0  -2  -4   21.80    2.50
   0   2   4   18.50    2.60
  -1  -2  -4 3265.37  152.68
  -1  -2  -4 3337.67  152.88
   1   2   4 2959.20  152.88
  -2  -2  -4  286.67   16.20
  -2  -2  -4  306.07   14.90
  -3  -2  -4    4.00    3.50
  -3  -2  -4    5.10    4.30
  -3  -2  -4   11.40    2.90
  -4  -2  -4 1557.74   77.19
  -4  -2  -4 1628.24   77.19
  -4  -2  -4 1604.94   77.19
  -5  -2  -4   27.50    3.80
  -5  -2  -4   26.30    4.40
  -6  -2  -4   28.80    4.20
  -6  -2  -4   33.00    3.40
  -7   3   4   -2.70    6.30
  -6   3   4   31.50    5.80
  -6   3   4   32.80    4.50
  -5   3   4  189.48   10.40
  -5   3   4  186.58   10.70
  -4   3   4  166.28    9.80
  -4   3   4  174.38    9.70
  -3   3   4   73.49    6.30
  -3   3   4   79.09    6.30
   2  -3  -4   68.19    5.60
   2  -3  -4   89.49    5.60
   1  -3  -4   -2.40    1.50
   1  -3  -4    4.90    2.30
   0  -3  -4  240.58   12.40
   0  -3  -4  265.37   12.90
   0   3   4  227.48   13.20
  -1  -3  -4  122.79    6.50
  -1  -3  -4  120.29    8.20
   1   3   4  107.99   13.00
  -2  -3  -4   14.90    4.70
  -2  -3  -4   22.40    5.60
  -2  -3  -4   14.00    2.70
  -3  -3  -4   12.20    3.80
  -3  -3  -4    5.90    3.70
  -3  -3  -4    5.90    2.40
  -4  -3  -4  413.26   21.40
  -4  -3  -4  436.16   21.50
  -5  -3  -4   61.39    4.90
  -6  -3  -4   -1.00    1.70
  -6  -3  -4    0.40    3.10
   6   3   4   -6.50    4.90
  -7   4   4    2.10    5.80
  -6   4   4   71.19    6.10
  -5   4   4  146.99    9.20
  -5   4   4  154.08    8.70
  -4   4   4   66.29    5.50
  -4   4   4   56.19    5.40
   3  -4  -4   -3.00    3.20
  -3   4   4    4.20    3.00
  -3   4   4   -5.00    2.70
   2  -4  -4   42.70    4.00
  -2   4   4   42.70    5.40
   1  -4  -4    7.70    2.10
   1  -4  -4    6.00    3.00
   0  -4  -4  168.08    8.60
   0  -4  -4  154.58   10.60
  -1  -4  -4   31.50    3.00
  -1  -4  -4   32.40    9.10
  -2  -4  -4   -0.40    1.90
  -2  -4  -4   -0.90    4.50
  -3  -4  -4    0.80    2.40
  -3  -4  -4    2.30    3.30
  -4  -4  -4   71.59    5.30
  -4  -4  -4   71.69    6.30
  -5  -4  -4   31.40    3.80
  -5  -4  -4   32.70    3.90
  -6  -4  -4    0.70    1.60
  -7   5   4    2.10    2.30
  -6   5   4    0.50    2.30
  -6   5   4   -0.20    3.10
  -5   5   4   67.69    5.20
  -5   5   4   61.99    5.70
  -4   5   4    6.50    2.80
  -4   5   4   11.40    3.10
   3  -5  -4   -3.40    2.80
  -3   5   4    1.50    2.80
  -3   5   4   -1.20    2.90
   2  -5  -4   96.69    6.00
  -2   5   4   91.59    7.60
  -2   5   4   96.19    6.90
   1  -5  -4   26.80    3.00
  -1   5   4   44.60    6.20
  -1   5   4   37.30    8.90
   0  -5  -4  164.98    8.80
  -1  -5  -4   21.00    2.90
  -2  -5  -4    0.30    2.10
  -2  -5  -4   -4.10    5.10
  -3  -5  -4   22.90    4.50
  -3  -5  -4   20.40    3.60
  -4  -5  -4    0.40    2.80
  -5  -5  -4    5.60    2.10
  -5  -5  -4    4.50    2.70
  -7   6   4    9.60    2.80
  -6   6   4    9.50    2.80
  -6   6   4   15.50    3.00
  -5   6   4    0.30    2.50
  -5   6   4    1.10    3.00
  -4   6   4  113.09    7.30
  -4   6   4  108.89    7.00
   3  -6  -4    5.10    3.30
  -3   6   4    4.40    3.30
  -3   6   4   -0.30    2.80
   2  -6  -4   67.09    5.10
  -2   6   4   55.79    7.20
  -2   6   4   64.39    5.80
   1  -6  -4  406.06   19.30
  -1   6   4  352.16   20.70
  -1   6   4  395.46   19.90
   0  -6  -4    5.00    2.10
   0   6   4    5.50    4.90
  -1  -6  -4   -0.90    2.30
  -2  -6  -4   14.30    3.10
  -2  -6  -4   16.80    5.30
  -3  -6  -4  130.69    8.10
  -3  -6  -4  153.88    9.30
  -4  -6  -4    5.90    2.80
  -4  -6  -4    3.10    3.00
   5   6   4   -0.10    2.20
  -6   7   4   65.49    4.30
  -6   7   4   64.49    4.70
  -5   7   4   20.90    3.70
  -5   7   4   17.70    3.60
  -4   7   4   21.50    4.00
  -4   7   4   18.60    4.10
   3  -7  -4    8.90    3.60
  -3   7   4   14.20    4.10
   2  -7  -4   27.60    3.80
  -2   7   4   33.90    4.80
  -2   7   4   33.20    7.30
   1  -7  -4  858.91   41.30
  -1   7   4  835.92   41.60
   0  -7  -4   80.09    5.30
   0   7   4   66.19    8.00
  -1  -7  -4    5.90    2.00
  -2  -7  -4   21.00    3.40
  -3  -7  -4    3.90    2.60
  -3  -7  -4    4.90    4.50
  -4  -7  -4    5.10    3.00
   4   7   4    8.50    2.80
  -6   8   4    4.60    2.20
  -6   8   4    3.20    1.90
  -5   8   4    8.00    2.20
  -5   8   4   11.70    3.00
  -4   8   4   -1.30    2.70
  -4   8   4    0.00    2.50
   3  -8  -4   22.50    4.90
  -3   8   4   30.60    4.40
  -3   8   4   33.10    5.50
   2  -8  -4   10.00    3.00
  -2   8   4    4.50    3.10
   1  -8  -4  125.69    7.50
  -1   8   4  120.39    8.30
   0  -8  -4    0.90    2.50
   0   8   4    8.00    5.00
  -1  -8  -4    4.10    2.30
   1   8   4    3.60    7.60
  -2  -8  -4   45.60    4.30
   2   8   4   46.00    5.10
  -3  -8  -4   -0.90    2.80
   3   8   4    2.50    2.70
  -5   9   4    1.80    2.10
  -5   9   4   -0.40    2.00
  -4   9   4   -2.70    2.70
  -4   9   4    0.30    2.20
   3  -9  -4    9.00    4.80
  -3   9   4    5.00    2.60
   2  -9  -4   22.30    4.70
  -2   9   4   14.90    4.20
   1  -9  -4    3.60    2.80
  -1   9   4    2.30    4.70
   0  -9  -4    1.30    2.30
  -1  -9  -4    2.00    2.70
   1   9   4    6.40    3.40
  -2  -9  -4    2.40    3.10
   2   9   4    1.10    3.00
  -4  10   4   17.90    2.90
  -3  10   4   23.80    3.40
   2 -10  -4   26.30    6.10
  -2  10   4   26.90    4.50
   1 -10  -4    1.60    3.10
   0 -10  -4   11.50    3.40
  -1  13  -5    0.00    1.60
  -2  13  -5    1.30    1.50
   1  12  -5   28.30    3.20
   0  12  -5   -0.90    1.70
   0 -12   5    4.30    3.70
  -1  12  -5   21.90    2.70
   1 -12   5   23.40    4.40
  -2  12  -5    5.60    1.80
   2 -12   5    9.20    2.50
  -3  12  -5   -0.10    1.70
  -3  12  -5    0.30    2.60
   3 -12   5   -1.00    2.30
  -4  12  -5    4.20    2.20
   2  11  -5    5.20    2.50
  -1 -11   5    1.50    3.80
   0  11  -5    1.20    2.00
   0 -11   5    5.40    3.10
  -1  11  -5   10.30    3.00
   1 -11   5    7.90    2.20
  -2  11  -5    4.70    2.80
  -2  11  -5    0.20    1.90
   2 -11   5   -5.20    2.40
  -3  11  -5   30.20    3.70
  -3  11  -5   26.20    3.40
   3 -11   5   26.90    3.90
  -4  11  -5    3.60    1.60
  -4  11  -5    0.10    2.90
   4 -11   5    3.30    2.20
  -5  11  -5   32.60    2.80
   3  10  -5    6.30    3.70
  -3 -10   5    6.70    4.60
  -3 -10   5    5.80    4.00
   2  10  -5    3.10    2.60
   1  10  -5  103.39    6.60
  -1 -10   5   92.39    7.00
   0  10  -5   27.80    3.80
   0 -10   5   29.70    4.10
  -1  10  -5    4.60    2.40
  -1  10  -5    5.30    4.30
   1 -10   5    3.90    2.50
  -2  10  -5   47.30    5.40
  -2  10  -5   50.99    4.10
   2 -10   5   44.60    4.30
  -3  10  -5    2.90    2.40
   3 -10   5    7.60    2.50
  -4  10  -5    2.70    2.90
  -4  10  -5    1.10    1.80
   4 -10   5    2.80    2.10
  -5  10  -5   32.40    2.80
   5 -10   5   24.30    3.30
  -4  -9   5   -0.90    2.30
  -4  -9   5   -0.90    2.70
   3   9  -5   34.00    5.60
  -3  -9   5   29.90    6.00
  -3  -9   5   47.20    6.70
   2   9  -5   36.20    5.20
  -2  -9   5   36.20    8.10
  -2  -9   5   34.00    5.80
  -2  -9   5   30.30    8.90
   1   9  -5  110.59    7.40
  -1  -9   5  102.59    7.30
   0   9  -5   84.09    6.20
   0  -9   5   77.19    5.40
  -1   9  -5  133.39    8.70
  -1   9  -5  142.79    8.40
   1  -9   5  155.78    8.30
  -2   9  -5  221.58   12.10
  -2   9  -5  225.48   12.00
  -3   9  -5    0.60    2.70
  -3   9  -5    3.30    2.90
   3  -9   5    1.70    2.60
  -4   9  -5    1.70    2.20
  -4   9  -5   -3.60    3.30
  -5   9  -5   22.60    3.00
   5  -9   5   23.90    4.50
  -6   9  -5    3.50    2.00
  -5  -8   5    1.80    1.90
  -5  -8   5    3.00    2.00
  -4  -8   5   41.40    5.20
  -4  -8   5   53.39    5.70
   3   8  -5   28.50    6.10
  -3  -8   5   35.30    6.40
  -3  -8   5   31.60    5.90
   2   8  -5   83.39    7.10
  -2  -8   5   77.09    8.00
  -2  -8   5   83.09    8.60
  -2  -8   5   78.39    6.70
   1   8  -5   21.20    5.00
  -1  -8   5    8.70    2.80
  -1  -8   5   15.80    6.00
   0   8  -5    5.10    5.50
   0   8  -5   -0.70    2.60
   0  -8   5    3.70    2.40
  -1   8  -5  584.84   28.80
  -1   8  -5  558.54   28.70
   1  -8   5  581.04   28.40
  -2   8  -5  143.89    8.80
  -2   8  -5  147.89    8.60
  -3   8  -5  245.08   13.20
  -3   8  -5  241.08   13.00
  -4   8  -5  158.28   10.20
  -4   8  -5  167.18    9.30
  -5   8  -5   33.10    3.80
  -6   8  -5   11.90    3.10
  -6  -7   5    6.60    1.80
  -6  -7   5    9.80    2.80
  -5  -7   5   -2.40    2.70
  -5  -7   5    2.90    2.50
  -4  -7   5  197.58   11.50
  -4  -7   5  204.18   11.80
  -3  -7   5    6.30    3.90
  -3  -7   5   12.30    4.40
  -2  -7   5  204.48   11.30
  -2  -7   5  207.88   12.60
  -2  -7   5  197.38   13.20
  -1  -7   5   10.00    5.90
  -1  -7   5    9.50    2.50
   0   7  -5   47.60    5.20
   0   7  -5   53.79    8.60
   0  -7   5   49.10    4.10
  -1   7  -5   25.30    4.50
  -1   7  -5   24.10    6.80
   1  -7   5   26.20    3.60
  -2   7  -5   36.70    5.30
  -2   7  -5   28.00    4.50
  -3   7  -5   29.20    4.10
  -4   7  -5  317.77   16.00
  -4   7  -5  294.87   15.80
  -5   7  -5   -1.60    2.30
  -6   7  -5    8.70    2.70
  -6  -6   5   26.90    3.70
  -6  -6   5   33.00    4.20
  -4  -6   5   82.39    7.30
  -4  -6   5   71.89    6.80
  -3  -6   5  298.77   16.20
  -3  -6   5  284.67   15.70
  -2  -6   5   10.30    4.60
  -2  -6   5   15.40    5.90
  -1  -6   5    6.90    2.50
   0  -6   5  313.97   15.80
  -1   6  -5   14.30    4.60
  -2   6  -5   87.49    7.00
  -2   6  -5   94.69    7.80
  -2   6  -5  107.99    6.10
  -3   6  -5  156.08    8.80
  -3   6  -5  151.98    9.10
  -4   6  -5  108.69    6.90
  -4   6  -5  111.69    7.60
  -5   6  -5    4.80    3.00
  -5   6  -5    7.30    3.00
  -6   6  -5    0.00    3.40
  -6   6  -5   -3.60    2.70
  -6  -5   5    3.90    2.70
  -6  -5   5    2.40    2.60
  -5  -5   5    7.20    4.10
  -5  -5   5   11.60    3.50
  -4  -5   5  166.18   11.10
  -4  -5   5  147.79    9.80
  -4  -5   5  151.38   10.00
  -3  -5   5  170.48   10.20
  -3  -5   5  139.69   10.20
  -3  -5   5  156.08   10.40
  -2  -5   5   40.30    7.30
  -2  -5   5   48.10    6.20
  -2  -5   5   35.90    6.20
   0  -5   5 2055.89   98.69
  -1   5  -5  151.68    8.60
  -1   5  -5  172.18    9.60
   1  -5   5  155.28   10.50
  -2   5  -5   50.09    6.00
  -2   5  -5   47.50    4.40
  -3   5  -5   41.40    5.30
  -3   5  -5   33.40    3.70
  -4   5  -5  148.39    8.30
  -4   5  -5  139.79    9.30
  -5   5  -5    1.90    3.70
  -5   5  -5    2.10    2.80
  -6   5  -5   -1.60    2.70
  -7  -4   5    2.20    2.60
  -7  -4   5    1.00    2.80
  -6  -4   5    8.80    2.90
  -6  -4   5    7.40    2.90
  -5  -4   5   51.49    5.90
  -5  -4   5   48.70    9.10
  -5  -4   5   52.79    6.20
  -4  -4   5   22.70    6.00
  -4  -4   5   26.20    6.10
  -3  -4   5   -1.30    4.20
  -3  -4   5   -1.80    4.00
  -3  -4   5    5.20    3.90
   0   4  -5    3.40    1.40
   0  -4   5    1.00    2.10
  -1   4  -5    0.90    1.70
  -1   4  -5    1.30    2.70
   1  -4   5    4.60    2.60
  -2   4  -5   28.10    4.10
  -2   4  -5   24.80    2.90
  -3   4  -5   86.09    5.20
  -3   4  -5   74.79    8.00
  -4   4  -5   76.99    5.10
  -4   4  -5   70.69    7.90
  -5   4  -5    3.20    2.50
  -5   4  -5   -3.40    4.80
  -6   4  -5    2.10    2.70
  -7  -3   5   19.20    5.90
  -6  -3   5   -0.80    3.20
  -6  -3   5    0.10    3.90
  -5  -3   5    9.10    5.60
  -5  -3   5   10.40    3.90
  -5  -3   5   13.30    4.30
  -4  -3   5   42.80    6.20
  -4  -3   5   36.90    7.10
  -4  -3   5   37.40    7.00
  -3  -3   5   15.90    4.20
  -3  -3   5   26.20    5.20
  -3  -3   5   29.10    5.40
   0   3  -5  575.74   28.50
   0  -3   5  595.14   28.60
  -1   3  -5   33.70    2.80
   1  -3   5   31.20    3.50
  -2   3  -5 1232.98   60.09
  -2   3  -5 1244.68   59.69
  -3   3  -5   17.20    3.00
  -4   3  -5   74.99    4.90
  -4   3  -5   72.69    8.20
  -5   3  -5   68.69    5.20
  -6   3  -5   28.30    3.70
  -7  -2   5    8.40    4.90
  -6  -2   5   35.90    9.00
  -5  -2   5  244.48   13.20
  -5  -2   5  199.08   13.00
  -5  -2   5  219.38   12.80
  -4  -2   5    9.90    4.50
  -4  -2   5   17.40    4.90
  -4  -2   5   12.90    4.50
   2   2  -5 1904.51   95.69
  -2  -2   5 2082.69   95.79
   1   2  -5   14.40    2.20
  -1  -2   5    8.90    2.60
   0   2  -5   46.30    3.00
   0  -2   5   45.10    3.20
  -1   2  -5   72.99    4.30
   1  -2   5   67.69    4.50
  -2   2  -5 1190.98   61.29
  -2   2  -5 1342.27   60.99
  -3   2  -5  459.85   24.20
  -3   2  -5  481.55   23.20
  -4   2  -5    9.20    3.80
  -4   2  -5    8.10    2.40
  -5   2  -5   75.29    6.50
  -5   2  -5   55.59    4.70
  -6   2  -5   35.20    3.70
  -6  -1   5   19.20    5.00
  -5  -1   5   21.30    5.90
  -5  -1   5   19.70    5.50
  -5  -1   5   16.30    4.90
  -4  -1   5   -7.40    4.80
  -4  -1   5   -3.40    5.90
  -4  -1   5    9.00    5.30
  -4  -1   5    0.30    4.50
   3   1  -5  221.18   12.40
   2   1  -5  607.84   28.70
  -2  -1   5  565.84   28.80
   1   1  -5  294.37   14.90
  -1  -1   5  305.97   15.00
   0   1  -5  156.28    8.20
   0  -1   5  160.98    8.20
  -1   1  -5   -1.10    1.00
  -2   1  -5    2.70    1.70
  -2   1  -5    2.70    2.40
  -3   1  -5   63.29    4.30
  -3   1  -5   52.59    6.50
  -4   1  -5   11.50    2.60
  -5   1  -5   -5.00    3.00
  -5   1  -5    3.50    2.70
  -6   1  -5   -2.20    2.60
  -6   0   5    5.40    5.60
  -6   0   5   -5.00    5.10
  -5   0   5    2.20    4.60
  -5   0   5    8.30    4.60
  -5   0   5   -2.80    5.20
  -4   0   5    3.70    4.00
  -4   0   5    2.10    3.70
  -4   0   5   -0.30    5.20
   3   0  -5    1.40    3.30
   2   0  -5  775.12   36.40
  -2   0   5  715.43   36.50
   1   0  -5  112.59    6.10
  -1   0   5  109.19    6.10
   0   0  -5  302.47   16.70
   0   0   5  349.47   16.20
  -1   0  -5  415.66   20.50
   1   0   5  412.56   20.60
  -2   0  -5  233.68   12.30
  -2   0  -5  220.58   11.70
  -3   0  -5  266.67   13.30
  -3   0  -5  248.18   13.90
  -4   0  -5  221.08   12.00
  -4   0  -5  232.78   12.60
  -5   0  -5    4.50    3.30
  -5   0  -5    4.70    2.60
  -6   0  -5   -3.30    2.50
  -6   0  -5    2.30    2.40
  -6   1   5   23.10    5.90
  -6   1   5   31.10    5.80
  -5   1   5   19.10    6.50
  -5   1   5   26.10    4.90
  -5   1   5   21.30    5.50
  -4   1   5   -4.80    5.90
  -4   1   5   -3.70    3.60
  -4   1   5   -4.10    3.20
   3  -1  -5 1358.96   66.19
   2  -1  -5   77.89    5.20
  -2   1   5   83.19    6.20
   1  -1  -5  188.48    9.70
  -1   1   5  184.48    9.80
   0  -1  -5   29.40    2.80
   0   1   5   24.50    2.90
  -1  -1  -5 1133.99   54.89
  -1  -1  -5 1210.48   55.29
   1   1   5 1074.29   55.19
  -2  -1  -5 1028.60   48.40
  -2  -1  -5  970.30   49.10
  -3  -1  -5    4.10    2.20
  -3  -1  -5    7.10    3.40
  -4  -1  -5  437.56   23.10
  -4  -1  -5  479.45   23.00
  -5  -1  -5   15.30    4.60
  -5  -1  -5    1.40    2.70
  -6  -1  -5    4.90    2.50
  -6  -1  -5   -0.50    2.00
  -6   2   5    1.90    3.40
  -6   2   5    4.50    4.40
  -5   2   5    0.20    3.00
  -5   2   5   -1.70    3.20
  -4   2   5   11.30    6.80
  -4   2   5    3.80    2.90
  -4   2   5   -0.80    3.10
  -3   2   5  212.98   12.30
  -3   2   5  254.57   12.80
   2  -2  -5   22.40    3.70
   1  -2  -5    9.60    2.80
   0  -2  -5 2206.18   98.49
   0  -2  -5 1884.61   98.09
  -1  -2  -5  576.04   28.10
  -1  -2  -5  575.24   28.80
  -2  -2  -5  224.08   13.00
  -2  -2  -5  232.58   11.80
  -3  -2  -5    0.00    3.30
  -3  -2  -5    3.60    2.60
  -4  -2  -5    1.00    2.90
  -4  -2  -5   -0.10    2.80
  -5  -2  -5   25.50    3.80
  -6  -2  -5   25.20    3.00
  -6  -2  -5   19.40    3.80
  -7   3   5   63.09    5.40
  -6   3   5   16.70    4.40
  -5   3   5   -0.50    2.70
  -5   3   5    1.10    3.40
  -3   3   5  112.49    7.50
  -3   3   5  114.59    7.40
  -3   3   5  110.99   11.60
   1  -3  -5   17.50    3.60
   1  -3  -5    9.90    2.60
   0  -3  -5   -3.80    3.00
   0  -3  -5    4.50    2.30
  -1  -3  -5  227.88   15.10
  -1  -3  -5  238.78   12.00
  -2  -3  -5   13.40    4.10
  -2  -3  -5   15.30    3.00
  -3  -3  -5   14.30    3.80
  -3  -3  -5   13.60    3.40
  -4  -3  -5  122.39    7.50
  -4  -3  -5  110.39    7.20
  -5  -3  -5    2.70    2.20
  -5  -3  -5    0.20    2.60
  -7   4   5    1.80    2.60
  -7   4   5    4.20    4.40
  -6   4   5    2.10    2.50
  -6   4   5    2.70    3.30
  -5   4   5    2.50    3.10
  -5   4   5    7.20    2.80
  -4   4   5   52.49    4.70
  -4   4   5   40.10    4.60
  -3   4   5   21.50    4.40
  -3   4   5   18.50    4.80
   2  -4  -5   27.10    4.90
  -2   4   5   25.20    6.00
  -2   4   5   31.80    5.10
  -2   4   5   24.40    5.90
   1  -4  -5   29.50    3.80
  -1   4   5   28.40    7.80
   0  -4  -5    2.50    2.30
  -1  -4  -5   34.10    3.30
  -1  -4  -5   38.00   10.50
  -2  -4  -5    3.40    4.20
  -2  -4  -5   -0.80    2.10
  -3  -4  -5    3.10    2.70
  -3  -4  -5   -0.60    3.30
  -4  -4  -5   -0.10    2.70
  -4  -4  -5    3.50    3.00
  -5  -4  -5    5.80    2.70
  -5  -4  -5    2.20    2.00
  -7   5   5   -0.90    2.10
  -6   5   5    8.90    2.90
  -6   5   5    7.30    2.30
  -5   5   5   18.70    3.90
  -5   5   5   17.40    4.20
  -4   5   5   34.80    4.40
  -4   5   5   33.70    4.60
  -3   5   5    0.50    3.00
  -3   5   5    5.70    3.20
   2  -5  -5   24.70    3.90
  -2   5   5   32.80    8.90
  -2   5   5   35.10    6.60
  -2   5   5   37.40    4.80
   1  -5  -5  741.83   35.30
  -1   5   5  688.03   35.60
  -1   5   5  740.53   35.90
   0  -5  -5  319.07   15.70
   0   5   5  298.27   16.50
  -1  -5  -5    2.80    2.30
  -2  -5  -5   63.79    8.70
  -2  -5  -5   73.69    5.10
  -3  -5  -5   22.30    6.00
  -4  -5  -5   19.80    4.00
  -4  -5  -5   19.00    3.70
   5   5   5   23.40    4.10
  -6   6   5    2.20    2.40
  -6   6   5    3.00    2.10
  -5   6   5   58.99    6.40
  -5   6   5   47.20    5.60
  -4   6   5    9.70    3.30
  -4   6   5    6.00    2.80
  -3   6   5   -1.60    3.10
  -3   6   5    6.30    3.50
   2  -6  -5   36.90    4.80
  -2   6   5   32.70    7.20
  -2   6   5   38.10    5.20
   1  -6  -5    7.80    3.00
  -1   6   5   -2.90    4.70
  -1   6   5    3.50    3.90
   0  -6  -5   42.80    4.20
   0   6   5   42.10    6.70
  -2  -6  -5   42.70    9.50
  -2  -6  -5   31.60    4.00
  -3  -6  -5    6.00    2.70
  -3  -6  -5    7.30    3.60
  -4  -6  -5    1.60    2.60
   4   6   5    1.30    2.80
  -6   7   5    4.00    2.00
  -6   7   5    9.70    2.70
  -5   7   5    3.00    2.20
  -5   7   5    4.00    2.20
  -4   7   5    4.50    2.90
  -4   7   5    4.10    3.10
  -3   7   5    8.70    3.70
  -3   7   5   10.30    3.20
   2  -7  -5    6.30    3.60
  -2   7   5   -2.00    3.30
   1  -7  -5    7.20    3.00
  -1   7   5   10.40    4.40
  -1   7   5    4.60    4.60
   0  -7  -5    5.00    2.70
   0   7   5    8.00    4.80
  -1  -7  -5    1.90    2.40
   1   7   5    0.00    3.70
  -2  -7  -5   17.30    3.70
   2   7   5   18.20    4.90
  -3  -7  -5    3.70    2.90
   3   7   5    5.30    2.70
   4   7   5   14.60    3.50
  -5   8   5    5.00    2.10
  -5   8   5    4.80    2.00
  -4   8   5    0.40    2.40
  -4   8   5   -3.90    2.60
  -3   8   5   22.50    5.70
  -3   8   5   18.00    4.00
   2  -8  -5   15.20    4.30
  -2   8   5   11.80    4.00
   1  -8  -5   -4.40    3.20
   0  -8  -5   -1.60    2.70
   0   8   5    1.80    3.70
  -1  -8  -5    0.60    2.70
   1   8   5   -2.70    4.00
  -2  -8  -5   14.80    4.10
   2   8   5   12.60    3.20
   3   8   5    6.10    2.40
  -4   9   5    5.80    3.90
  -4   9   5   -3.20    2.10
  -3   9   5   26.30    3.70
  -2   9   5   10.30    3.50
   1  -9  -5    0.70    3.30
   0  -9  -5   -1.70    3.20
  -1  -9  -5    1.70    3.60
   1   9   5    4.90    3.60
   2   9   5    6.00    3.50
  -3  10   5    2.60    3.20
  -1  13  -6    2.00    1.60
   1  12  -6    9.00    2.50
   0  12  -6   -0.10    1.60
  -1  12  -6   39.00    3.30
   1 -12   6   49.20    5.70
  -2  12  -6    9.80    2.30
   2 -12   6    2.70    2.80
  -3  12  -6    2.40    2.10
  -3  12  -6   -0.50    2.10
   2  11  -6  171.68    9.30
   1  11  -6    6.10    2.20
   0  11  -6    2.80    2.00
   0 -11   6    6.40    3.70
  -1  11  -6   38.00    3.40
   1 -11   6   38.50    4.00
  -2  11  -6    1.40    1.90
  -2  11  -6   -1.20    2.50
   2 -11   6   -2.60    2.70
  -3  11  -6   79.99    5.00
  -3  11  -6   74.09    5.10
   3 -11   6   72.39    5.30
  -4  11  -6   15.90    4.40
   4 -11   6   12.40    3.40
  -4 -10   6   -1.90    3.70
   3  10  -6    1.30    2.60
  -3 -10   6    4.10    3.70
  -3 -10   6   -1.80    4.70
   2  10  -6    0.10    2.70
   1  10  -6   15.80    3.80
  -1 -10   6   19.10    5.50
   0  10  -6    5.80    2.50
   0 -10   6    7.20    3.10
  -1  10  -6   25.40    5.40
  -1  10  -6   18.90    3.50
   1 -10   6   16.90    4.00
  -2  10  -6    8.40    2.40
  -2  10  -6    7.50    3.00
   2 -10   6    9.10    2.50
  -3  10  -6    0.60    2.60
   3 -10   6    2.30    2.60
  -4  10  -6   29.20    5.20
  -4  10  -6   38.00    3.40
  -5  10  -6   -1.00    1.50
   5 -10   6    0.70    2.20
  -4  -9   6    8.10    3.40
  -4  -9   6    5.80    2.70
   3   9  -6   38.30    5.00
  -3  -9   6   44.50    5.90
  -3  -9   6   35.80    6.60
   2   9  -6   11.00    3.20
  -2  -9   6    6.10    5.20
  -2  -9   6    3.50    5.40
   1   9  -6    1.10    2.80
  -1  -9   6    5.50    3.80
   0   9  -6   17.80    4.20
   0   9  -6   18.30    4.80
   0  -9   6   15.50    3.80
  -1   9  -6    3.60    2.20
  -1   9  -6    1.40    3.30
   1  -9   6   -3.40    2.40
  -2   9  -6   49.00    4.80
  -2   9  -6   59.79    4.80
   2  -9   6   51.09    4.50
  -3   9  -6    3.60    2.50
  -3   9  -6   -2.30    3.00
   3  -9   6   -0.30    2.60
  -5   9  -6    4.20    1.90
  -5  -8   6   -2.00    2.20
  -5  -8   6    1.90    2.60
   4   8  -6    6.50    3.70
  -4  -8   6   -0.30    2.90
  -4  -8   6    1.50    3.10
  -3  -8   6    7.00    4.00
  -3  -8   6    9.10    4.00
  -2  -8   6    8.10    5.20
  -2  -8   6    8.60    4.40
  -1  -8   6    1.20    7.00
  -1  -8   6    0.60    3.30
   0   8  -6  157.68   12.00
   0   8  -6  173.28    9.70
   0  -8   6  173.68    9.60
  -1   8  -6   31.10    5.00
   1  -8   6   32.20    3.80
  -2   8  -6   56.29    5.20
  -2   8  -6   53.69    5.30
  -3   8  -6 1286.87   63.59
  -3   8  -6 1336.57   63.69
  -4   8  -6   13.10    3.80
  -5   8  -6   15.90    3.30
  -6   8  -6   20.70    3.80
  -6  -7   6    9.90    2.60
  -6  -7   6   13.20    2.90
  -5  -7   6    0.30    2.60
  -5  -7   6    1.00    2.60
  -4  -7   6   27.40    6.40
  -4  -7   6   33.50    5.40
  -3  -7   6   95.29    8.50
  -3  -7   6   92.59    7.80
  -2  -7   6   -2.00    5.70
  -2  -7   6    3.60    5.10
   1   7  -6  111.49   11.40
  -1  -7   6  107.79    9.70
   0   7  -6   26.60    7.40
   0  -7   6   31.30    9.80
   0  -7   6   25.50    3.90
  -1   7  -6  119.69    8.40
  -1   7  -6  116.79    7.70
  -2   7  -6   53.79    5.60
  -2   7  -6   55.69    5.80
  -3   7  -6   81.39    7.70
  -3   7  -6   72.99    5.80
  -4   7  -6   60.59    5.10
  -4   7  -6   64.39    5.70
  -5   7  -6   18.10    3.90
  -6   7  -6   11.30    3.20
  -6  -6   6    3.10    2.10
  -6  -6   6    7.00    2.50
  -5  -6   6   31.60    4.70
  -5  -6   6   33.10    5.30
  -4  -6   6  328.97   17.90
  -4  -6   6  343.47   17.80
  -3  -6   6  136.69    9.90
  -3  -6   6  148.89    9.70
  -3  -6   6  133.69    9.30
  -2  -6   6   13.80    4.00
  -2  -6   6   17.10    4.40
  -2  -6   6   25.30    6.00
   1   6  -6   49.40    8.40
  -1  -6   6   41.00    7.00
   0   6  -6    7.10    3.90
   0  -6   6   12.10    3.20
  -1   6  -6    4.50    3.40
  -1   6  -6    6.60    4.40
  -2   6  -6   -6.90    4.20
  -2   6  -6    0.10    3.20
  -2   6  -6    2.20    2.70
  -3   6  -6   17.30    3.40
  -4   6  -6   43.10    5.30
  -5   6  -6    5.70    3.00
  -5   6  -6    3.10    3.10
  -6   6  -6    7.10    2.80
  -6  -5   6    0.10    2.40
  -6  -5   6   -0.60    2.40
  -5  -5   6  118.19    8.40
  -5  -5   6  120.09    8.40
  -4  -5   6  160.68   10.30
  -4  -5   6  151.68   10.10
  -4  -5   6  157.78   10.50
  -3  -5   6   70.69    6.70
  -3  -5   6   57.19    6.50
  -3  -5   6   59.49    6.60
  -2  -5   6  167.18    9.30
  -2  -5   6  139.49    9.40
  -2  -5   6  139.99   10.30
   0   5  -6  222.68   14.10
   0  -5   6  269.17   14.90
  -1   5  -6    8.70    3.30
  -1   5  -6   10.70    3.00
  -2   5  -6  113.99    6.50
  -2   5  -6   89.59    7.20
  -3   5  -6   92.89    7.60
  -3   5  -6   92.19    6.10
  -4   5  -6    4.90    3.50
  -4   5  -6    0.30    2.80
  -5   5  -6   90.49    7.50
  -5   5  -6   81.19    5.80
  -7  -4   6   -2.10    3.50
  -6  -4   6   -0.70    3.20
  -6  -4   6    2.00    3.50
  -5  -4   6   13.10    5.10
  -5  -4   6   12.40    3.90
  -5  -4   6   10.40    4.20
  -4  -4   6   27.40    6.30
  -4  -4   6   18.40    4.30
  -4  -4   6   23.10    4.90
  -3  -4   6   39.90    5.80
  -3  -4   6   48.10    5.90
  -3  -4   6   32.50    6.10
  -2  -4   6 2943.01  147.09
  -2  -4   6 3177.38  146.99
   0   4  -6    1.80    2.20
   0  -4   6    3.50    3.00
  -1   4  -6   38.90    4.50
  -1   4  -6   33.20    4.40
  -2   4  -6   18.80    3.10
  -3   4  -6  142.59    8.00
  -3   4  -6  147.49   10.30
  -4   4  -6   42.60    4.00
  -4   4  -6   48.70    7.10
  -5   4  -6   42.60    4.20
  -6   4  -6    6.40    2.80
  -7  -3   6    0.90    3.80
  -6  -3   6   18.00    5.50
  -6  -3   6   18.10    4.30
  -5  -3   6    6.50    4.00
  -5  -3   6    8.70    4.10
  -5  -3   6    9.80    4.00
  -4  -3   6    7.30    3.70
  -4  -3   6    7.20    6.40
  -3  -3   6   -3.10    8.10
  -3  -3   6   -1.80    4.60
  -3  -3   6   -3.00    4.40
  -3  -3   6    7.50    4.10
   1   3  -6   26.30    3.30
  -1  -3   6   26.40    4.60
   0   3  -6    1.60    1.60
   0  -3   6   -1.10    2.40
  -1   3  -6  667.53   32.70
  -2   3  -6  127.49    7.10
  -2   3  -6  119.39    7.70
  -3   3  -6  198.08   14.70
  -3   3  -6  218.08   11.20
  -4   3  -6    2.90    2.20
  -5   3  -6   -2.00    2.20
  -6   3  -6   18.20    3.60
  -7  -2   6    6.40    4.30
  -6  -2   6  102.19    7.60
  -6  -2   6   71.09    8.70
  -6  -2   6   88.49    7.90
  -5  -2   6   27.80    6.30
  -5  -2   6   29.20    7.10
  -5  -2   6   21.70    4.60
  -4  -2   6   10.00    5.60
  -4  -2   6   12.10    4.20
  -4  -2   6   12.50    5.40
  -4  -2   6    8.20    3.80
  -3  -2   6  107.09    8.50
  -3  -2   6  121.79    7.90
  -3  -2   6  107.39    9.60
   2   2  -6   16.90    4.10
  -2  -2   6   12.40    3.40
   1   2  -6  351.26   18.00
  -1  -2   6  370.26   18.20
   0   2  -6   13.10    2.40
   0  -2   6    7.80    2.00
  -1   2  -6  132.19    7.40
  -2   2  -6   26.60    3.50
  -2   2  -6   30.20    4.40
  -3   2  -6   26.00    3.30
  -3   2  -6   32.10    5.70
  -4   2  -6  242.48   13.20
  -4   2  -6  228.78   12.40
  -5   2  -6   54.09    4.50
  -6   2  -6    3.50    2.40
  -6  -1   6   23.90    4.90
  -5  -1   6   15.90    5.20
  -5  -1   6   13.70    4.90
  -5  -1   6   22.40    5.40
  -5  -1   6   17.90    5.80
  -4  -1   6   16.00    4.80
  -4  -1   6   35.80    6.50
  -4  -1   6   23.90    5.60
  -4  -1   6   17.00    6.80
   3   1  -6   20.90    5.10
  -3  -1   6   31.30    6.20
  -3  -1   6   27.90    6.30
  -3  -1   6   41.00    5.70
   2   1  -6   63.39    5.50
  -2  -1   6   71.69    7.10
   1   1  -6  332.97   16.70
  -1  -1   6  335.07   16.90
   0   1  -6   17.80    2.40
  -1   1  -6   17.00    2.90
  -1   1  -6   13.90    3.70
  -2   1  -6   57.59    5.60
  -2   1  -6   66.49    4.70
  -3   1  -6   87.69    5.50
  -3   1  -6   75.99    6.60
  -4   1  -6    6.40    2.50
  -4   1  -6    2.10    3.30
  -5   1  -6   13.50    3.10
  -5   1  -6   18.00    4.50
  -6   1  -6   10.00    2.70
  -6   0   6    0.00    4.90
  -6   0   6    2.70    6.00
  -5   0   6    2.60    4.10
  -5   0   6    6.30    5.20
  -5   0   6   13.20    4.50
  -4   0   6   19.10    4.20
  -4   0   6   13.60    3.80
  -4   0   6   12.60    4.90
   3   0  -6   -2.10    4.80
  -3   0   6    2.10    3.30
  -3   0   6    9.70    5.20
  -3   0   6   11.00    3.50
   2   0  -6  223.88   12.20
   1   0  -6  189.68    9.60
  -1   0   6  170.38    9.80
   0   0  -6   72.49    4.50
   0   0   6   56.29    4.60
  -1   0  -6    5.10    3.20
  -1   0  -6    6.50    1.90
  -2   0  -6   14.10    3.20
  -2   0  -6   12.90    3.90
  -3   0  -6  221.38   11.20
  -3   0  -6  199.98   12.00
  -4   0  -6   37.00    5.30
  -4   0  -6   30.50    3.80
  -5   0  -6   63.49    5.10
  -5   0  -6   70.49    5.50
  -6   0  -6   12.80    3.60
  -6   1   6    5.70    4.10
  -5   1   6   -5.10    3.20
  -5   1   6    3.40    3.80
  -5   1   6   -1.20    5.90
  -4   1   6  295.77   15.30
  -4   1   6  287.37   14.80
  -4   1   6  269.47   16.60
  -3   1   6  132.49    8.00
  -3   1   6  114.89    7.90
  -3   1   6  117.99    9.60
   2  -1  -6  183.08   10.50
   1  -1  -6   -0.50    1.80
   0  -1  -6   28.40    3.90
  -1  -1  -6  190.08   10.20
  -1  -1  -6  195.78   11.00
  -2  -1  -6    4.30    2.50
  -2  -1  -6   -5.20    3.90
  -3  -1  -6    2.20    2.40
  -4  -1  -6  301.67   15.80
  -4  -1  -6  306.57   16.10
  -5  -1  -6   22.00    5.20
  -5  -1  -6   14.70    3.50
   5   1   6   28.20    8.20
  -6  -1  -6    1.50    2.50
  -7   2   6   45.60    6.70
  -6   2   6    6.80    3.60
  -6   2   6   -5.50    2.90
  -5   2   6    6.20   12.70
  -5   2   6    6.80    2.90
  -5   2   6    3.50    3.50
  -4   2   6   62.99    5.50
  -4   2   6   58.79    5.90
  -4   2   6   58.99    8.80
  -3   2   6   60.19    8.60
  -3   2   6   57.19    5.60
  -3   2   6   53.19    5.50
  -2   2   6   47.90    5.90
   1  -2  -6  444.66   22.40
   0  -2  -6  115.89    7.70
   0  -2  -6  102.09    6.80
  -1  -2  -6   26.20    7.00
  -1  -2  -6   25.10    3.60
  -2  -2  -6   25.60    6.00
  -2  -2  -6   21.90    3.70
  -3  -2  -6  171.68    9.50
  -3  -2  -6  170.38   10.40
  -4  -2  -6   51.19    4.80
  -4  -2  -6   55.09    5.60
  -5  -2  -6   17.00    3.30
  -5  -2  -6   14.80    3.20
   5   2   6   16.10    4.70
  -7   3   6   24.20    4.70
  -7   3   6   22.50    4.20
  -6   3   6    7.50    3.50
  -6   3   6    1.30    2.70
  -5   3   6   21.50    3.90
  -5   3   6   16.10    4.60
  -4   3   6   45.10   13.50
  -4   3   6   29.50    4.90
  -4   3   6   43.80    4.80
  -3   3   6  142.09    8.20
  -3   3   6  140.79    8.40
  -3   3   6  118.79   11.40
  -2   3   6   16.80    4.80
  -2   3   6    9.50    4.00
  -2   3   6   24.20    5.70
  -1   3   6  154.28    9.30
   0  -3  -6   32.50    4.20
   0   3   6   35.20    5.40
  -1  -3  -6    1.10    5.40
  -1  -3  -6    2.90    2.40
  -2  -3  -6   79.99    5.50
  -2  -3  -6   76.69    7.20
  -3  -3  -6   35.20    6.10
  -4  -3  -6   -3.50    2.60
  -4  -3  -6    5.70    3.00
  -5  -3  -6   15.40    2.90
  -5  -3  -6   10.20    2.80
   5   3   6   17.60    5.30
  -7   4   6    1.00    2.60
  -7   4   6    2.90    3.70
  -6   4   6   -0.40    2.90
  -6   4   6    2.30    2.40
  -5   4   6   22.90    4.40
  -5   4   6   32.50    4.00
  -4   4   6  298.07   15.30
  -4   4   6  291.57   15.50
  -3   4   6   33.00    7.00
  -3   4   6   36.20    5.10
  -3   4   6   29.50    4.90
  -2   4   6  105.99    8.30
  -2   4   6  121.89    8.00
  -2   4   6  105.49    8.90
   1  -4  -6   37.50    5.40
  -1   4   6   52.69    8.00
  -1   4   6   53.59    5.50
   0  -4  -6   55.49    4.90
   0   4   6   53.69    6.50
  -1  -4  -6   10.20    2.60
  -1  -4  -6    2.70    6.20
  -2  -4  -6   15.80    4.50
  -2  -4  -6   18.60    3.90
  -3  -4  -6    5.60    3.10
  -3  -4  -6    4.70    3.40
  -4  -4  -6   78.29    5.50
  -4  -4  -6   74.09    5.40
  -5  -4  -6   17.30    3.60
   5   4   6   20.40    3.90
  -6   5   6    4.90    2.50
  -6   5   6    2.50    2.40
  -5   5   6   91.69    6.50
  -5   5   6  101.69    6.20
  -4   5   6  141.79    8.40
  -4   5   6  146.29    8.70
  -3   5   6   85.59    6.60
  -3   5   6   92.89    6.80
  -2   5   6   70.69    7.80
  -2   5   6   85.09    9.80
  -2   5   6   77.09    6.60
   1  -5  -6   23.00    4.90
  -1   5   6   15.70    5.70
  -1   5   6   21.20    5.80
   0  -5  -6   13.50    3.20
   0   5   6   12.50    4.00
  -1  -5  -6    3.60    2.60
   1   5   6   -1.30    3.90
  -2  -5  -6   42.70    4.60
  -2  -5  -6   42.40    7.10
  -3  -5  -6    1.50    3.00
  -3  -5  -6    3.10    3.30
  -4  -5  -6    5.90    2.70
   4   5   6    7.40    2.70
  -6   6   6    2.20    2.00
  -6   6   6   -0.50    2.20
  -5   6   6   46.30    4.00
  -5   6   6   40.90    4.10
  -4   6   6    7.10    2.90
  -4   6   6    7.00    2.70
  -3   6   6   -1.00    3.20
  -3   6   6    7.00    3.30
  -2   6   6   83.69    8.50
  -2   6   6  106.59    7.30
  -2   6   6   96.59    9.50
   1  -6  -6  112.89    7.00
  -1   6   6   96.39   10.90
  -1   6   6   79.89    7.10
   0  -6  -6   22.60    4.20
   0   6   6   24.60    6.90
  -1  -6  -6   13.00    3.70
   1   6   6   22.50    4.10
  -2  -6  -6   63.39    5.30
   2   6   6   79.79    6.00
  -3  -6  -6   18.60    4.40
   3   6   6   23.10    4.20
  -6   7   6   32.70    3.10
  -6   7   6   36.80    3.40
  -5   7   6   31.20    3.60
  -5   7   6   31.80    3.50
  -4   7   6    8.20    2.70
  -4   7   6    3.70    2.70
  -3   7   6   41.70    4.70
  -2   7   6   85.19    6.90
   1  -7  -6   54.39    5.90
  -1   7   6   48.40    7.10
   0  -7  -6    1.70    3.10
   0   7   6   -1.80    3.40
  -1  -7  -6   -0.10    3.00
   1   7   6    6.20    3.80
  -2  -7  -6   10.50    3.60
   2   7   6    7.90    3.00
  -3  -7  -6    4.70    3.60
   3   7   6   -1.60    2.70
  -5   8   6   15.10    3.30
  -5   8   6   11.40    3.00
  -4   8   6    1.00    2.10
  -4   8   6    1.50    2.80
  -3   8   6    2.50    2.90
  -2   8   6    6.10    3.80
   1  -8  -6    1.80    6.10
   0  -8  -6   11.00    4.00
   0   8   6   -0.50    3.50
  -1  -8  -6    4.20    3.60
   1   8   6   15.10    3.90
  -4   9   6    0.90    2.20
  -3   9   6    2.40    3.10
  -1  13  -7  107.59    5.80
   2  12  -7    8.30    2.30
   1  12  -7   20.30    2.60
   0  12  -7    0.90    1.50
  -1  12  -7   10.80    2.40
  -2  12  -7   26.50    2.80
  -2  12  -7   17.50    4.90
  -3  12  -7    3.40    2.30
  -3  12  -7    0.50    1.90
   2  11  -7    6.80    2.10
   1  11  -7   13.20    3.00
   0  11  -7    7.00    2.10
  -1  11  -7    2.40    1.90
  -1  11  -7    7.10    3.70
  -2  11  -7    3.30    2.10
  -2  11  -7    3.70    2.50
   2 -11   7    4.50    3.30
  -3  11  -7   58.79    4.40
  -3  11  -7   58.89    4.70
   3 -11   7   63.19    5.20
  -4  11  -7   -1.00    1.60
  -4 -10   7   -1.80    2.90
   3  10  -7   -0.10    2.50
  -3 -10   7    3.20    3.60
   2  10  -7    1.60    2.90
  -2 -10   7  -10.30    5.00
   1  10  -7   82.09    6.00
   0  10  -7   -3.40    2.20
   0  10  -7    4.50    7.10
   0 -10   7    3.60    4.60
  -1  10  -7    6.90    2.90
  -1  10  -7    1.50    2.30
   1 -10   7    1.40    3.10
  -2  10  -7   29.50    4.10
  -2  10  -7   25.50    3.80
   2 -10   7   30.30    4.20
  -3  10  -7   69.89    5.50
  -3  10  -7   73.49    5.20
   3 -10   7   68.99    5.40
  -4  10  -7    1.40    1.70
   4 -10   7    2.60    2.50
  -5  10  -7   11.10    2.30
   4   9  -7   64.49    6.80
  -4  -9   7   80.69    6.50
  -4  -9   7   74.99    5.60
   3   9  -7   21.80    4.20
  -3  -9   7   32.20    5.90
  -3  -9   7   23.20    6.00
   2   9  -7  141.59    8.80
  -2  -9   7  134.29   10.20
   1   9  -7   18.70    4.20
  -1  -9   7   15.20    5.60
   0   9  -7   71.69    7.90
   0   9  -7   69.99    5.50
   0  -9   7   57.99    6.20
  -1   9  -7    1.10    2.50
  -1   9  -7    7.40    2.90
   1  -9   7    1.20    2.90
  -2   9  -7   34.90    4.30
  -2   9  -7   35.50    4.30
   2  -9   7   35.10    4.30
  -3   9  -7   49.40    4.60
  -3   9  -7   52.19    5.60
   3  -9   7   52.89    5.10
  -4   9  -7   -3.10    1.90
  -5   9  -7    4.00    1.90
   5  -9   7    2.80    2.60
  -5  -8   7    5.20    2.70
  -5  -8   7   10.70    3.30
   4   8  -7   16.30    4.80
  -4  -8   7   18.50    4.70
  -4  -8   7   26.60    4.70
  -3  -8   7   64.79    7.80
  -3  -8   7   70.89    7.00
  -2  -8   7   30.30    5.90
  -2  -8   7   48.60    6.50
   1   8  -7  172.28   12.40
  -1  -8   7  167.18   11.40
   0   8  -7   13.20    4.10
   0   8  -7   20.00    3.70
   0  -8   7   10.90    6.90
   0  -8   7   11.80    3.70
  -1   8  -7  120.09    8.00
  -1   8  -7  133.09    8.80
   1  -8   7  123.49    7.70
  -2   8  -7  788.52   38.40
  -2   8  -7  773.62   38.40
  -3   8  -7   16.00    4.50
  -3   8  -7   18.90    3.80
  -4   8  -7   77.59    5.80
  -5   8  -7   12.20    3.10
   5   7  -7   10.50    5.00
  -5  -7   7    5.00    2.50
  -5  -7   7    6.30    2.60
  -4  -7   7    5.10    4.00
  -4  -7   7    1.70    3.40
  -3  -7   7   16.80    3.90
  -3  -7   7   16.50    4.90
  -2  -7   7    2.50    3.90
  -2  -7   7    7.00    6.10
   1   7  -7   35.30    7.80
  -1  -7   7   41.80    7.00
   0   7  -7    2.70    4.00
   0  -7   7    0.30    5.50
  -1   7  -7  162.68    9.50
  -1   7  -7  152.28    9.70
   1  -7   7  153.28    9.10
  -2   7  -7  535.65   27.80
  -2   7  -7  570.54   27.80
  -3   7  -7  809.22   39.70
  -4   7  -7    0.90    3.00
  -4   7  -7    5.20    2.80
  -5   7  -7    2.70    2.50
  -6  -6   7    3.50    2.40
  -6  -6   7    1.90    2.30
  -5  -6   7    2.70    3.60
  -5  -6   7    2.60    3.10
  -4  -6   7    2.30    4.20
  -4  -6   7   -2.20    3.50
  -3  -6   7  131.79    9.10
  -3  -6   7  130.29    9.50
  -3  -6   7  131.29    9.10
   2   6  -7    0.30    6.40
  -2  -6   7    4.20    3.60
  -2  -6   7    2.70    4.80
  -2  -6   7    5.80    3.70
   1   6  -7   38.40    7.60
  -1  -6   7   46.60    7.90
  -1  -6   7   41.00    6.70
   0   6  -7    2.30    3.30
   0  -6   7   11.10    5.90
  -1   6  -7   70.59    5.80
  -1   6  -7   66.89    7.80
   1  -6   7   54.89    9.80
  -2   6  -7    4.60    3.20
  -2   6  -7    2.40    3.10
   2  -6   7    3.10    5.40
  -3   6  -7   83.49    6.20
  -3   6  -7   72.39    6.00
  -4   6  -7   19.90    4.40
  -4   6  -7   26.40    4.80
  -5   6  -7   -1.00    3.10
  -5   6  -7   -0.90    3.20
  -6  -5   7    8.80    2.80
  -6  -5   7   14.90    3.90
  -5  -5   7    1.90    3.50
  -5  -5   7    0.50    3.50
  -5  -5   7   -4.00    5.00
  -4  -5   7    8.80    4.30
  -4  -5   7    6.30    3.90
  -4  -5   7   -1.90    4.20
  -3  -5   7   23.30    5.70
  -3  -5   7   30.70    5.80
  -2  -5   7  640.74   33.40
  -2  -5   7  688.73   33.00
  -1  -5   7    3.80    4.50
  -1  -5   7    8.10    3.60
   0   5  -7   40.90    7.60
   0   5  -7   45.50    6.50
  -1   5  -7  670.23   32.30
  -1   5  -7  642.14   33.50
  -1   5  -7  641.14   32.10
   1  -5   7  673.53   33.30
  -2   5  -7    2.30    3.40
  -2   5  -7    1.80    3.30
   2  -5   7    5.60    5.60
  -3   5  -7   23.90    4.20
   3  -5   7   36.50    8.60
  -4   5  -7    7.10    3.70
  -4   5  -7   -2.80    3.20
   4  -5   7   -3.90    6.00
  -5   5  -7    6.60    4.20
  -5   5  -7    1.40    3.00
  -6   5  -7    0.00    3.00
  -6  -4   7   80.19    6.80
  -6  -4   7   96.29    7.20
  -5  -4   7    3.50    4.10
  -5  -4   7    6.50    4.00
  -5  -4   7   23.60    6.00
  -4  -4   7    9.40    4.10
  -4  -4   7    6.20    4.00
  -3  -4   7   28.30    6.60
  -3  -4   7   18.70    5.10
  -3  -4   7   15.30    3.90
  -2  -4   7  165.88   10.30
  -2  -4   7  142.69   11.10
  -2  -4   7  172.58    9.70
   1   4  -7  252.07   13.80
   0   4  -7  346.87   18.00
  -1   4  -7  187.68   11.10
  -1   4  -7  183.98   10.60
  -2   4  -7  144.69    8.10
  -2   4  -7  138.69    9.70
  -3   4  -7   26.80    3.80
  -3   4  -7   31.80    7.00
  -4   4  -7   12.50    3.40
  -4   4  -7    6.70    4.70
  -5   4  -7   42.40    4.30
  -6   4  -7   10.30    3.00
  -7  -3   7    4.70    3.80
  -6  -3   7    0.70    3.60
  -6  -3   7   -0.10    4.50
  -6  -3   7    2.20    3.50
  -5  -3   7    6.80    4.50
  -5  -3   7    1.30    4.50
  -5  -3   7    9.30    3.80
  -4  -3   7    7.90    4.50
  -4  -3   7    5.30    3.70
  -4  -3   7    4.30    3.50
  -3  -3   7   -1.50    4.20
  -3  -3   7    1.10    4.00
  -3  -3   7    9.80    4.00
  -3  -3   7    1.40    4.50
  -2  -3   7 1456.55   73.59
  -2  -3   7 1430.56   73.49
  -2  -3   7 1668.53   73.49
   1   3  -7  117.79    7.50
  -1  -3   7  113.59    9.50
   0   3  -7   80.99    6.20
  -1   3  -7   72.59    5.80
  -1   3  -7   77.49    5.90
  -2   3  -7    0.90    4.70
  -3   3  -7    2.30    2.50
  -3   3  -7    1.70    5.70
  -4   3  -7   -0.50    2.70
  -5   3  -7   -0.10    2.40
  -6   3  -7    0.90    2.90
   6  -3   7    7.20    7.00
  -7  -2   7   -7.60    4.20
  -6  -2   7    1.60    4.10
  -6  -2   7   -4.90    4.50
  -6  -2   7   -0.90    4.10
  -5  -2   7    6.10    4.30
  -5  -2   7   -0.50    3.30
  -5  -2   7   -1.20    5.30
  -5  -2   7   -7.60    5.00
  -4  -2   7    8.60    4.90
  -4  -2   7   -1.40    4.70
  -4  -2   7    4.80    4.10
  -3  -2   7   29.80    5.60
  -3  -2   7   25.80    5.50
  -3  -2   7   31.10    6.00
  -3  -2   7   23.30    5.20
   2   2  -7  238.08   14.70
  -2  -2   7  300.37   22.10
  -1  -2   7   11.70    4.00
   0   2  -7   14.30    3.50
  -1   2  -7   49.10    5.90
  -1   2  -7   60.79    5.20
  -3   2  -7   34.20    3.90
  -4   2  -7   49.10    4.80
  -5   2  -7   53.09    4.60
  -6   2  -7   16.40    3.60
  -6  -1   7    4.40    3.90
  -6  -1   7    3.20    4.60
  -5  -1   7   -2.30    4.40
  -5  -1   7    2.30    4.60
  -5  -1   7    5.30    3.70
  -5  -1   7    8.50    6.00
  -4  -1   7   -2.50    4.10
  -4  -1   7    6.30    4.30
  -4  -1   7   11.20    6.40
   3   1  -7   17.50   11.90
  -3  -1   7   38.30    8.80
  -3  -1   7   39.50    5.90
  -3  -1   7   39.00    6.10
  -3  -1   7   36.20    6.90
   2   1  -7   50.59    6.90
   1   1  -7   35.70    4.80
   0   1  -7   66.09    5.00
  -1   1  -7   29.20    4.70
  -1   1  -7   17.80    4.30
  -2   1  -7    0.00    3.30
  -2   1  -7   -4.30    2.90
   2  -1   7    6.20    8.70
  -3   1  -7   90.59    6.10
  -3   1  -7   93.99    7.00
  -4   1  -7   56.69    5.70
  -4   1  -7   55.49    4.80
  -5   1  -7   16.80    3.50
  -6   1  -7    4.80    2.70
  -6   0   7   20.70    5.80
  -6   0   7   17.20    5.30
  -6   0   7   13.90    4.00
  -5   0   7    0.00    3.80
  -5   0   7   -3.20    3.80
  -5   0   7    3.70    5.00
  -4   0   7   39.20    5.70
  -4   0   7   30.20    5.70
  -3   0   7   22.20    4.80
  -3   0   7   22.60    5.10
  -3   0   7   22.00    5.40
  -2   0   7    0.20    3.40
  -2   0   7    5.90    4.40
   1   0  -7  152.98    8.90
   0   0  -7  389.76   19.80
  -1   0  -7   34.50    5.00
  -2   0  -7   31.90    5.00
  -2   0  -7   27.40    4.30
   2   0   7   22.00    6.70
  -3   0  -7  729.63   34.70
  -3   0  -7  650.53   34.80
   3   0   7  737.53   35.70
  -4   0  -7   -1.10    3.20
  -4   0  -7   -3.60    2.70
   4   0   7   13.90    5.60
  -5   0  -7   15.00    3.90
  -6   0  -7   12.80    3.50
  -7   1   7   52.29    6.30
  -6   1   7    1.50    3.00
  -6   1   7    1.50    3.20
  -5   1   7    0.90    3.40
  -5   1   7   -1.80    3.90
  -5   1   7   10.10    5.40
  -4   1   7    0.80    3.20
  -4   1   7   -1.00    3.00
  -4   1   7    2.70    5.50
  -3   1   7    2.90    3.10
  -3   1   7   -6.20    4.80
  -3   1   7    6.30    3.80
  -2   1   7   28.70    4.60
  -2   1   7   22.20    6.30
  -2   1   7   28.80    5.10
  -1   1   7  481.25   24.10
   0   1   7  317.87   16.70
  -1  -1  -7   -2.90    3.50
   1   1   7    0.20    3.20
  -2  -1  -7  416.86   22.40
  -2  -1  -7  462.95   22.00
  -3  -1  -7 2001.00   97.69
  -3  -1  -7 2048.79   97.59
  -4  -1  -7    1.80    2.70
  -4  -1  -7    0.10    2.80
   4   1   7    5.00    4.90
  -5  -1  -7    2.20    2.70
  -7   2   7    0.00    3.90
  -6   2   7    9.00    2.90
  -6   2   7   11.70    3.40
  -5   2   7   17.30    4.30
  -5   2   7   19.70    4.40
  -5   2   7   21.40    8.00
  -4   2   7   14.10    3.50
  -4   2   7    9.00    5.40
  -4   2   7   14.40    3.10
  -3   2   7   16.90    4.50
  -3   2   7    8.50    3.20
  -3   2   7   10.80    4.90
  -2   2   7   21.40    4.70
  -2   2   7   23.90    6.00
  -2   2   7   15.20    3.80
  -1   2   7   67.69    5.70
  -1   2   7   62.49    7.80
   0   2   7   -1.80    3.70
  -1  -2  -7  328.77   16.10
   1   2   7  295.37   16.20
  -2  -2  -7  345.97   17.70
  -3  -2  -7   15.10    3.50
  -4  -2  -7   27.50    4.20
   4   2   7   39.10    6.30
  -5  -2  -7    2.50    2.70
   5   2   7   -0.80    5.50
  -7   3   7    8.80    3.40
  -7   3   7   13.90    3.90
  -6   3   7   -1.50    2.80
  -6   3   7    3.60    2.50
  -5   3   7   -0.10    3.00
  -4   3   7   10.50    3.50
  -4   3   7    8.90    5.50
  -4   3   7    7.90    2.90
  -3   3   7   73.29    6.10
  -3   3   7   82.29    6.40
  -2   3   7   42.60    6.30
  -2   3   7   35.10    5.60
  -2   3   7   30.30    4.50
  -1   3   7   16.30    4.70
  -1   3   7   14.60    5.00
  -1   3   7   33.90   11.40
   0  -3  -7   -4.10    3.60
   0   3   7   -2.40    3.80
  -1  -3  -7   89.49    6.30
  -2  -3  -7  238.68   12.50
  -2  -3  -7  224.68   13.10
  -3  -3  -7   45.40    5.10
  -3  -3  -7   39.00    4.40
  -4  -3  -7   24.00    3.90
  -4  -3  -7   17.00    3.60
   4   3   7   24.60    5.10
  -5  -3  -7    5.00    2.80
   5   3   7    5.10    3.30
  -6   4   7   19.50    3.60
  -6   4   7   10.80    3.20
  -5   4   7   55.59    5.20
  -5   4   7   60.19    4.90
  -4   4   7    7.10    3.20
  -4   4   7   12.90    3.10
  -3   4   7   16.20    4.80
  -3   4   7   17.40    4.60
  -3   4   7    6.00    5.40
  -2   4   7  205.58   11.40
  -2   4   7  211.58   14.80
  -2   4   7  175.08   14.50
   0  -4  -7    4.70    3.60
   0   4   7   14.70    4.20
  -1  -4  -7    0.30    3.20
   1   4   7    0.90    3.50
  -2  -4  -7   66.99    5.60
   2   4   7   73.49    6.50
  -3  -4  -7   -1.70    2.80
   3   4   7   -1.00    3.40
  -4  -4  -7    1.30    2.80
   4   4   7   -4.80    3.10
  -6   5   7    1.70    2.70
  -6   5   7    5.50    2.00
  -5   5   7    4.50    2.40
  -5   5   7    6.00    2.50
  -4   5   7    7.90    2.90
  -4   5   7    8.40    3.00
  -3   5   7    1.80    3.40
  -3   5   7    2.80    3.40
  -3   5   7    3.10    6.30
  -2   5   7  686.33   35.80
  -2   5   7  769.52   36.00
  -2   5   7  724.13   35.90
  -1   5   7   10.00    3.50
   0  -5  -7    8.10    3.70
   0   5   7   18.60    5.00
  -1  -5  -7    7.10    3.40
   1   5   7   11.10    3.80
  -2  -5  -7    4.60    3.40
   2   5   7   -3.90    3.30
  -3  -5  -7   -2.60    3.30
   3   5   7   -1.20    2.90
   4   5   7   -1.30    2.50
  -6   6   7   10.20    2.50
  -6   6   7   11.00    2.50
  -5   6   7    7.70    2.40
  -5   6   7    6.30    2.60
  -4   6   7    0.30    2.80
  -4   6   7   -2.60    2.40
  -3   6   7    3.50    3.40
  -3   6   7    8.30    3.60
  -2   6   7  123.89    8.70
  -2   6   7  126.99    9.20
  -1   6   7   42.60    6.10
   0  -6  -7   13.40    4.20
   0   6   7   17.90    3.60
  -1  -6  -7   91.29    7.30
   1   6   7  117.29    7.80
  -2  -6  -7    3.20    3.60
   2   6   7    1.60    2.90
  -3  -6  -7    5.20    3.60
   3   6   7    4.10    2.80
  -5   7   7    1.30    2.20
  -5   7   7    3.60    2.00
  -4   7   7    4.40    2.60
  -4   7   7    8.70    2.60
  -3   7   7    6.80    3.20
  -3   7   7   -5.20    3.70
  -2   7   7   22.90    6.10
  -1   7   7    9.30    4.00
   0  -7  -7   -1.00    4.80
   0   7   7    4.40    3.00
  -1  -7  -7   -2.00    4.20
   1   7   7   -2.10    2.50
  -2  -7  -7    0.60    4.20
   2   7   7    0.00    2.10
  -4   8   7   10.30    4.90
  -3   8   7    0.80    3.10
   0   8   7    3.10    3.50
   1   8   7    4.70    2.80
   1  12  -8    4.20    1.70
   0  12  -8    7.70    2.20
  -1  12  -8    3.60    1.60
  -2  12  -8   -2.80    2.10
  -2  12  -8    1.20    2.70
  -3  12  -8    0.10    1.90
   3  11  -8    2.80    2.30
   2  11  -8   -0.50    1.80
   1  11  -8   16.90    2.90
   0  11  -8    1.50    1.80
  -1  11  -8    5.20    1.90
  -1  11  -8    8.10    3.40
  -2  11  -8   10.50    3.00
  -2  11  -8   12.40    3.60
   2 -11   8    7.90    4.90
  -3  11  -8    2.90    3.60
  -3  11  -8    4.40    1.80
   3 -11   8    3.10    4.30
  -4  11  -8   22.00    3.00
  -4 -10   8    3.20    2.80
   3  10  -8    1.60    2.70
  -3 -10   8    3.70    3.10
   2  10  -8    2.60    2.70
  -2 -10   8   10.60    4.50
   1  10  -8  118.69    7.60
   0  10  -8    5.90    6.10
   0  10  -8    1.30    2.30
  -1  10  -8   -0.20    2.60
  -1  10  -8    7.00    2.40
  -2  10  -8  107.09    6.50
   2 -10   8   95.79    7.10
  -3  10  -8   41.80    3.90
  -3  10  -8   25.80    5.00
   3 -10   8   40.20    6.80
  -4  10  -8    1.60    1.60
   4 -10   8    7.00    3.00
  -5  10  -8    8.90    2.20
   4   9  -8    2.60    3.00
  -4  -9   8    2.60    2.40
  -4  -9   8    9.00    3.60
   3   9  -8   15.50    4.40
  -3  -9   8   11.50    4.20
  -3  -9   8   25.10    4.80
   2   9  -8   25.60    4.70
  -2  -9   8   33.50    6.70
   1   9  -8  145.49    8.80
  -1  -9   8  136.29   10.90
   0   9  -8   18.40    4.10
   0   9  -8   15.40    4.20
  -1   9  -8   -0.70    3.30
  -1   9  -8    1.60    2.60
   1  -9   8    7.90    3.80
  -2   9  -8    3.70    2.30
  -2   9  -8    1.70    3.00
   2  -9   8    0.30    3.30
  -3   9  -8  338.57   16.10
   3  -9   8  287.27   16.20
  -4   9  -8    5.90    2.20
   4  -9   8    1.00    3.10
  -5   9  -8   18.30    3.00
  -5  -8   8   -1.40    2.20
  -5  -8   8    3.40    3.00
  -4  -8   8   20.90    4.50
  -4  -8   8    7.50    3.20
  -3  -8   8   39.80    7.30
  -3  -8   8   48.20    6.50
  -2  -8   8   23.70    6.10
  -2  -8   8   14.80    6.10
   1   8  -8  135.99   10.10
  -1  -8   8  127.69    9.80
   0   8  -8    0.70    3.80
   0   8  -8    3.60    3.30
   0  -8   8    7.90    5.20
  -1   8  -8    0.10    3.10
  -1   8  -8    1.60    3.50
   1  -8   8    2.00    3.90
  -2   8  -8   34.80    5.60
  -2   8  -8   33.20    4.70
  -3   8  -8  107.29    6.80
  -4   8  -8   51.19    4.70
  -5   8  -8    3.60    2.20
  -5  -7   8    7.10    2.50
  -5  -7   8    1.20    2.50
  -4  -7   8   10.30    3.50
  -3  -7   8    7.40    5.10
  -3  -7   8    5.10    3.80
   2   7  -8   -0.80    5.70
  -2  -7   8    6.10    5.90
  -2  -7   8    2.90    3.80
  -1  -7   8  153.38   10.20
   0   7  -8    7.00    4.00
   0  -7   8    6.60    4.70
  -1   7  -8   56.49    6.30
   1  -7   8   64.59    8.00
   1  -7   8   73.29    9.90
  -2   7  -8   82.89    8.30
  -2   7  -8   86.19    6.90
  -3   7  -8   30.30    4.40
  -4   7  -8    6.40    2.80
  -5   7  -8    3.30    2.50
  -6  -6   8    1.50    2.20
  -5  -6   8   -0.40    3.00
  -5  -6   8    3.80    3.40
  -4  -6   8   30.00    6.20
  -4  -6   8   22.20    5.60
  -4  -6   8   31.20    6.10
  -3  -6   8   24.90    6.20
  -3  -6   8   22.70    5.50
  -3  -6   8   26.40    4.50
   2   6  -8  151.58   11.70
  -2  -6   8  163.18   10.80
  -2  -6   8  178.18   10.10
  -2  -6   8  157.68   10.10
   1   6  -8   85.89    7.90
  -1  -6   8   85.29   10.00
  -1  -6   8   97.09    7.90
   0   6  -8    5.30    3.20
   0  -6   8    2.80    4.80
  -1   6  -8    4.80    5.20
  -1   6  -8    1.50    3.00
   1  -6   8    7.70    4.90
  -2   6  -8   38.00    5.00
  -2   6  -8   40.00    5.10
   2  -6   8   32.80    5.30
  -3   6  -8   52.19    6.00
  -3   6  -8   44.60    5.60
   3  -6   8   52.59    8.00
  -4   6  -8   -3.30    3.40
  -4   6  -8    1.30    3.20
  -5   6  -8   11.50    3.40
  -5   6  -8    5.90    3.00
  -6  -5   8    4.50    3.00
  -6  -5   8   -1.40    2.80
  -5  -5   8   -3.90    3.40
  -5  -5   8   -0.70    4.00
  -4  -5   8  117.89    8.70
  -4  -5   8  121.09    8.50
  -4  -5   8  109.19    8.20
  -3  -5   8  609.34   30.80
  -3  -5   8  612.64   31.00
  -3  -5   8  627.64   30.90
  -2  -5   8   63.89    7.50
  -2  -5   8   66.89    8.00
  -2  -5   8   64.99    6.10
  -1  -5   8   98.79   11.80
  -1  -5   8  113.59    7.60
  -1  -5   8  105.99    9.20
   0   5  -8   94.29    7.70
   0  -5   8   98.09    8.10
  -1   5  -8  227.08   12.20
   1  -5   8  222.88   13.20
  -2   5  -8   14.80    3.80
  -2   5  -8    9.50    4.20
   2  -5   8   13.20    4.20
  -3   5  -8   -6.00    3.70
  -3   5  -8   -2.60    3.50
   3  -5   8   -2.10    4.90
  -4   5  -8  139.99    8.80
  -4   5  -8  161.28    9.40
   4  -5   8  144.79   10.20
  -5   5  -8    3.10    3.10
  -6   5  -8    4.50    3.10
  -6  -4   8   39.10    4.90
  -5  -4   8   -1.70    4.00
  -5  -4   8    4.20    3.80
  -5  -4   8    3.30    4.00
  -4  -4   8  213.38   12.70
  -4  -4   8  232.28   12.80
  -4  -4   8  227.28   13.40
  -3  -4   8  909.61   45.50
  -2  -4   8  263.67   13.30
  -2  -4   8  230.18   14.10
  -2  -4   8  237.08   13.60
  -1  -4   8   -4.50    4.50
  -1  -4   8    0.80    6.30
  -1  -4   8    0.40    3.50
   0   4  -8  104.79   10.00
   0  -4   8  131.79    8.50
  -1   4  -8  868.11   41.50
   1  -4   8  821.52   41.40
  -2   4  -8   49.70    6.50
  -2   4  -8   44.30    5.20
   2  -4   8   33.80    7.00
  -3   4  -8    7.50    4.70
  -3   4  -8   10.20    3.30
  -4   4  -8   79.79    8.40
  -4   4  -8   57.29    5.30
  -5   4  -8   45.20    4.80
   5  -4   8   56.09    6.00
  -6   4  -8    4.00    3.50
  -6  -3   8   17.60    5.20
  -6  -3   8   13.20    3.80
  -6  -3   8   23.50    5.10
  -5  -3   8    4.40    3.90
  -5  -3   8    2.10    4.30
  -5  -3   8    4.70    3.50
  -4  -3   8   48.10    7.00
  -4  -3   8   29.20    5.40
  -4  -3   8   35.40    6.80
  -4  -3   8   33.10    5.80
  -3  -3   8  100.69    6.70
  -3  -3   8   93.19    7.50
  -3  -3   8   96.99    8.20
  -3  -3   8   91.29    8.10
  -2  -3   8    3.90    3.40
  -2  -3   8   14.60    4.70
  -2  -3   8    6.60    3.30
  -2  -3   8   10.00    4.70
   1   3  -8    2.00    4.30
  -1  -3   8   -0.60    4.20
  -1  -3   8   -3.20    9.20
   0   3  -8   44.40    7.40
   0  -3   8   41.10    5.70
  -1   3  -8    0.00    4.50
   1  -3   8    1.30    4.00
  -2   3  -8  151.98    8.70
  -2   3  -8  139.99   10.20
  -3   3  -8    8.70    3.00
  -4   3  -8   18.40    4.20
  -5   3  -8    4.30    2.90
  -6   3  -8    0.10    3.40
   6  -3   8   -4.10    4.90
  -6  -2   8   29.00    5.20
  -6  -2   8   17.30    4.30
  -5  -2   8    6.40    5.20
  -5  -2   8    7.30    4.50
  -5  -2   8   17.60    4.80
  -5  -2   8   20.50    6.10
  -4  -2   8   -4.30    4.30
  -4  -2   8   -2.00    5.00
  -4  -2   8   -3.80    4.00
  -4  -2   8    2.30    3.70
  -3  -2   8   20.40    5.60
  -3  -2   8    7.90    3.80
  -3  -2   8    4.10    4.40
  -3  -2   8    0.40    3.10
   2   2  -8  179.38   15.40
  -2  -2   8  213.88   11.50
  -2  -2   8  200.78   13.60
  -2  -2   8  248.08   12.10
  -2  -2   8  208.88   12.40
   1   2  -8   39.90    7.30
  -1  -2   8   40.70    4.90
  -1  -2   8   29.50    7.40
  -1  -2   8   33.90    7.90
   0   2  -8   19.70    7.00
   0  -2   8    8.70    4.00
  -1   2  -8   28.70    7.50
  -2   2  -8   17.10    6.30
  -2   2  -8   29.90    5.00
  -3   2  -8  196.08   11.00
  -4   2  -8    6.70    2.70
  -5   2  -8    2.10    2.50
  -6   2  -8    8.00    5.80
   6  -2   8    3.30    3.30
  -6  -1   8    2.80    4.30
  -6  -1   8   -5.00    5.40
  -6  -1   8    2.00    3.40
  -5  -1   8   13.40    3.60
  -5  -1   8    5.20    4.00
  -5  -1   8    9.20    5.10
  -4  -1   8  150.88   12.30
  -4  -1   8  175.88   10.40
  -4  -1   8  190.18   11.10
  -4  -1   8  172.38   10.10
  -3  -1   8   -3.30    4.40
  -3  -1   8    0.40    5.40
  -3  -1   8    2.10    3.70
  -3  -1   8   -2.00    3.20
  -2  -1   8   -5.10    6.40
  -2  -1   8    5.50    4.50
  -2  -1   8    1.60    4.00
  -2  -1   8    3.20    3.00
  -1  -1   8   72.99    6.20
  -1  -1   8   72.29    7.00
  -1  -1   8   93.09    8.80
   0  -1   8   -6.70    4.20
   0  -1   8    5.50    4.40
   1  -1   8    1.30    4.50
  -2   1  -8  132.49    8.30
   2  -1   8  124.79   10.00
  -3   1  -8  404.16   19.10
   3  -1   8  341.87   21.00
  -4   1  -8    1.40    3.10
  -5   1  -8    1.70    2.60
   6  -1   8   60.69    4.70
  -7   0   8    5.20    7.90
  -6   0   8    2.30    3.30
  -6   0   8    7.70    4.70
  -6   0   8    3.20    2.50
  -5   0   8   -0.80    3.30
  -5   0   8    5.90    4.50
  -5   0   8   -1.20    3.50
  -4   0   8  165.08    9.60
  -4   0   8  172.78   11.30
  -4   0   8  152.08   10.10
  -3   0   8    3.00    4.30
  -3   0   8    0.30    3.70
  -3   0   8    3.10    3.30
  -2   0   8  114.99    8.20
  -2   0   8  109.09    7.30
  -2   0   8  126.39    8.10
  -2   0   8   88.49   12.80
  -1   0   8   93.99    9.30
  -1   0   8   83.39    7.10
  -1   0   8   96.49    6.90
   0   0   8  143.79    8.70
   0   0   8  138.09   10.50
   1   0   8   12.00    4.00
  -2   0  -8   12.60    3.90
   2   0   8    9.50    4.50
  -3   0  -8   10.90    3.40
   3   0   8    7.60    5.20
  -4   0  -8    5.10    3.10
   4   0   8   -3.30    6.00
  -5   0  -8   13.80    3.40
  -7   1   8    4.60    4.10
  -6   1   8    4.30    7.10
  -6   1   8    1.30    2.80
  -6   1   8   -2.50    2.70
  -5   1   8    8.30    6.30
  -5   1   8   14.10    4.30
  -5   1   8   15.20    4.50
  -4   1   8    5.20    4.50
  -4   1   8    2.00    3.40
  -4   1   8    4.70    3.00
  -3   1   8  111.69    8.00
  -3   1   8  106.39    8.50
  -3   1   8  115.49    7.80
  -2   1   8   73.09    6.20
  -2   1   8   68.69    6.60
  -2   1   8   68.79    7.40
  -1   1   8  275.37   14.30
  -1   1   8  246.48   16.80
  -1   1   8  265.47   14.80
  -1   1   8  309.37   20.20
   0   1   8    1.70    3.10
   0   1   8   10.90    5.70
  -1  -1  -8   -0.20    4.40
   1   1   8    4.60    3.90
  -2  -1  -8   31.50    5.10
   2   1   8   28.80    6.10
  -3  -1  -8   79.59    6.20
   3   1   8   91.49    8.00
  -4  -1  -8   27.60    4.20
   4   1   8   33.40    7.10
  -5  -1  -8    0.90    2.90
  -7   2   8    6.70    2.90
  -6   2   8    3.50    2.70
  -6   2   8    0.00    2.40
  -5   2   8    3.50    7.80
  -5   2   8    1.70    2.80
  -5   2   8    1.50    3.10
  -4   2   8    7.20    4.80
  -4   2   8    5.30    3.10
  -4   2   8   -0.60    3.10
  -3   2   8   -0.90    3.80
  -3   2   8   -4.00    4.60
  -3   2   8    0.40    3.30
  -2   2   8   93.19    7.50
  -2   2   8   94.39    7.20
  -2   2   8   96.79    8.20
  -1   2   8   34.50    5.10
  -1   2   8   39.00    7.20
   0   2   8   18.40    4.30
  -1  -2  -8  119.89    8.30
   1   2   8  103.49    7.80
  -2  -2  -8  203.78   10.90
   2   2   8  182.68   11.20
  -3  -2  -8   85.69    6.50
   3   2   8   95.09    7.50
  -4  -2  -8    0.40    3.00
   4   2   8    3.80    4.20
  -6   3   8    3.40    2.70
  -6   3   8    3.40    2.10
  -5   3   8    1.60    2.60
  -5   3   8    0.50    2.80
  -4   3   8   -1.40    4.90
  -4   3   8    3.30    3.20
  -4   3   8    2.90    2.90
  -3   3   8   31.70    5.30
  -3   3   8   20.70    5.10
  -3   3   8   37.80    5.10
  -2   3   8   75.79    6.80
  -2   3   8   92.09    7.60
  -2   3   8   78.49    7.10
  -1   3   8   17.10    4.90
  -1   3   8   23.10    4.80
   0   3   8   -2.00    3.10
  -1  -3  -8  122.59    8.60
   1   3   8  123.39    8.30
  -2  -3  -8   57.69    6.00
   2   3   8   79.09    6.50
  -3  -3  -8   10.60    3.50
   3   3   8   19.50    5.20
  -4  -3  -8   16.40    4.20
   4   3   8   20.20    4.70
  -6   4   8   28.40    3.40
  -6   4   8   33.50    3.20
  -5   4   8    0.60    2.30
  -5   4   8    1.40    2.50
  -4   4   8   45.80    4.90
  -4   4   8   37.10    9.90
  -4   4   8   47.60    5.00
  -3   4   8  217.38   11.70
  -3   4   8  209.18   11.80
  -3   4   8  207.38   12.80
  -2   4   8  265.67   14.70
  -2   4   8  274.67   15.00
  -2   4   8  270.47   14.70
  -1   4   8    3.40    3.50
   0   4   8    1.20    3.00
  -1  -4  -8   22.60    5.00
   1   4   8   31.30    5.40
  -2  -4  -8    8.20    3.70
   2   4   8    0.60    3.30
  -3  -4  -8   18.50    4.90
   3   4   8   14.00    3.40
   4   4   8    9.60    2.60
  -6   5   8    7.80    2.20
  -6   5   8   12.70    2.70
  -5   5   8    1.40    2.10
  -5   5   8   -1.40    2.30
  -4   5   8   33.00    3.90
  -4   5   8   32.00    4.40
  -3   5   8   89.29    7.00
  -3   5   8  106.89    8.90
  -3   5   8  102.09    6.90
  -2   5   8   85.49    7.50
  -2   5   8   82.19    7.20
  -2   5   8   73.89    7.60
  -1   5   8    9.60    3.80
   0   5   8   38.70    5.10
  -1  -5  -8   37.50    6.50
   1   5   8   21.90    4.40
  -2  -5  -8   -2.20    4.00
   2   5   8    2.70    3.10
  -3  -5  -8   -2.40    4.20
   3   5   8    3.00    2.30
  -5   6   8    4.00    2.00
  -5   6   8    4.10    2.30
  -4   6   8   32.00    3.90
  -4   6   8   31.30    3.90
  -3   6   8    0.60    3.30
  -3   6   8    2.70    3.30
  -2   6   8    6.30    4.50
  -2   6   8   -6.00    5.10
   0   6   8   20.70    4.20
   1   6   8    7.40    2.80
  -2  -6  -8    1.40    6.60
   2   6   8    0.60    2.20
   3   6   8    2.50    1.90
  -5   7   8    2.00    2.30
  -5   7   8    0.50    2.40
  -4   7   8   -3.00    2.80
  -4   7   8    3.60    2.70
  -3   7   8    4.90    3.40
  -1   7   8   10.60    3.60
   0   7   8   14.10    4.30
   1   7   8   -2.10    2.50
   2   7   8    4.30    2.10
   0   8   8   37.90    7.00
   1  12  -9   -1.20    1.60
   0  12  -9    7.70    2.10
  -1  12  -9   -2.70    1.60
  -2  12  -9   -1.60    2.40
  -2  12  -9   -0.20    2.30
   3  11  -9    4.10    2.10
   2  11  -9   -0.50    1.70
   1  11  -9    4.90    1.80
   0  11  -9    2.30    1.80
  -1  11  -9    5.80    3.20
  -1  11  -9    1.90    1.90
  -2  11  -9    1.90    2.20
  -2  11  -9    1.30    2.30
  -3  11  -9    0.20    1.60
   3  10  -9   -0.20    2.50
  -3 -10   9    0.20    3.10
   2  10  -9    8.80    2.60
  -2 -10   9    8.40    4.40
   1  10  -9   20.50    3.80
  -1 -10   9   35.80    8.30
   0  10  -9    8.70    3.30
  -1  10  -9    5.70    2.70
  -1  10  -9    6.70    2.50
  -2  10  -9  306.77   15.80
  -2  10  -9  313.87   15.80
  -3  10  -9   -0.70    2.00
  -4  10  -9   28.40    2.80
   4   9  -9    2.00    2.60
  -4  -9   9    0.10    2.40
  -4  -9   9    0.50    3.60
   3   9  -9   15.50    4.00
  -3  -9   9    5.20    3.40
  -3  -9   9    8.90    4.30
   2   9  -9   44.40    4.90
   1   9  -9   21.30    4.30
   1   9  -9   27.60    8.20
  -1  -9   9   16.40    4.90
   0   9  -9   -3.00    2.70
   0   9  -9    3.80    4.10
   0  -9   9    6.80    5.60
  -1   9  -9    8.70    2.90
  -1   9  -9    3.40    3.00
  -2   9  -9  137.39    9.20
  -2   9  -9  149.59    8.40
  -3   9  -9    0.50    2.20
   3  -9   9   -2.50    3.80
  -4   9  -9    8.60    2.10
   4  -9   9    6.20    3.70
  -5   9  -9   -1.50    1.90
  -5  -8   9   10.50    2.70
  -5  -8   9   18.70    3.40
  -4  -8   9    0.10    2.90
  -4  -8   9   -0.20    3.80
  -3  -8   9   -1.60    3.70
  -3  -8   9   -5.10    5.10
  -2  -8   9   -0.90    4.00
  -2  -8   9    4.10    5.90
   1   8  -9   64.19    7.80
  -1  -8   9   66.19    7.40
   0   8  -9   31.00    5.10
   0   8  -9   29.60    5.80
   0  -8   9   33.00    7.20
  -1   8  -9    5.60    3.90
  -1   8  -9    8.60    3.30
   1  -8   9    6.90    5.70
  -2   8  -9   19.10    3.30
  -2   8  -9   12.80    4.50
   2  -8   9   19.70    6.90
  -3   8  -9  308.57   15.90
  -4   8  -9  122.89    7.40
  -5   8  -9    1.90    2.30
  -5  -7   9    1.20    2.50
  -5  -7   9    0.40    3.20
  -4  -7   9   -4.20    3.10
  -4  -7   9    4.80    3.50
  -3  -7   9   23.40    5.80
  -3  -7   9    7.00    5.10
   2   7  -9   80.39    8.10
  -2  -7   9   87.29    7.30
  -2  -7   9   88.79    9.90
   1   7  -9    3.00    3.80
  -1  -7   9    2.00    3.50
   0   7  -9    5.40    3.50
   0  -7   9   13.50    5.10
  -1   7  -9   10.90    4.30
  -1   7  -9    6.10    3.40
   1  -7   9   10.90    5.60
  -2   7  -9  104.49    7.60
   2  -7   9  107.49   10.30
  -3   7  -9  370.56   19.00
  -4   7  -9   -1.30    2.70
  -6  -6   9   32.30    3.70
  -6  -6   9   29.30    3.70
  -5  -6   9    5.90    3.00
  -5  -6   9    1.30    3.20
  -4  -6   9   16.60    4.60
  -4  -6   9    9.40    3.90
   3   6  -9  551.24   29.70
  -3  -6   9  566.94   29.10
  -3  -6   9  587.24   29.10
  -3  -6   9  603.54   29.20
   2   6  -9   -4.70    5.10
  -2  -6   9    1.90    3.70
  -2  -6   9   12.20    3.90
  -2  -6   9    5.00    4.70
   1   6  -9   -1.60    4.80
  -1  -6   9    0.70    3.60
  -1  -6   9    4.30    7.90
   0   6  -9    8.90    3.50
   0  -6   9   14.20    4.80
  -1   6  -9   61.19    8.30
  -1   6  -9   59.79    5.90
  -2   6  -9  279.27   14.70
   2  -6   9  260.97   15.00
  -3   6  -9    5.30    4.30
  -3   6  -9    4.20    3.40
   3  -6   9    7.40    5.10
  -4   6  -9  145.69    8.40
   4  -6   9  108.09   12.80
  -5   6  -9   16.20    4.40
  -6  -5   9   -1.40    2.80
  -6  -5   9    1.20    2.80
  -5  -5   9    4.10    3.40
  -5  -5   9    2.30    3.50
  -5  -5   9    1.50    3.60
  -4  -5   9   16.00    4.50
  -4  -5   9   23.80    5.40
  -4  -5   9   23.70    5.40
  -3  -5   9  496.65   23.60
  -3  -5   9  442.66   23.20
  -3  -5   9  430.66   23.40
  -2  -5   9    9.20    3.30
  -2  -5   9   19.10    4.30
  -1  -5   9   19.20    5.40
  -1  -5   9   11.10    6.40
  -1  -5   9   13.70    4.70
   0   5  -9  101.69    7.50
   0  -5   9  106.49    8.10
  -1   5  -9   17.60    4.70
   1  -5   9   31.70    5.60
  -2   5  -9   71.29    7.70
  -2   5  -9   87.09    7.30
   2  -5   9   84.09    7.30
  -3   5  -9   -3.10    3.90
   3  -5   9    3.30    4.10
  -4   5  -9    9.30    4.90
  -4   5  -9    8.50    3.90
   4  -5   9    0.30    3.80
  -5   5  -9    2.30    3.70
  -6  -4   9    6.60    3.00
  -6  -4   9    6.90    3.30
  -5  -4   9    4.30    3.90
  -5  -4   9    6.70    3.30
  -4  -4   9   88.39    7.30
  -4  -4   9  104.79    8.30
  -4  -4   9   87.79    7.50
  -3  -4   9   25.90    4.90
  -3  -4   9   35.20    4.90
  -3  -4   9   45.00    6.40
  -2  -4   9   26.90    7.30
  -2  -4   9   50.89    6.00
  -2  -4   9   43.60    5.20
  -1  -4   9    4.30    4.60
  -1  -4   9   -1.50    4.10
  -1  -4   9    8.60    6.00
   0  -4   9    8.70    7.70
   0  -4   9    8.30    6.70
   0  -4   9    2.00    3.40
  -1   4  -9  113.39    7.50
   1  -4   9  121.09    8.00
  -2   4  -9    5.10    5.30
  -2   4  -9    5.10    4.80
   2  -4   9    4.00    4.60
  -3   4  -9   60.49    8.30
  -3   4  -9   44.40    5.90
   3  -4   9   47.10    6.20
  -4   4  -9   46.80    5.50
   4  -4   9   53.69    6.10
  -5   4  -9    3.70    3.70
   5  -4   9    7.10    3.40
  -6  -3   9    1.40    3.10
  -6  -3   9    7.80    3.40
  -6  -3   9    3.10    4.80
  -5  -3   9   -1.60    3.40
  -5  -3   9    2.60    4.00
  -4  -3   9   -2.00    4.30
  -4  -3   9   14.50    5.00
  -4  -3   9    4.20    4.70
  -4  -3   9    5.80    3.60
  -3  -3   9   21.20    5.30
  -3  -3   9   38.40    6.90
  -3  -3   9   28.50    6.30
  -3  -3   9   19.70    4.70
  -2  -3   9   53.29    7.70
  -2  -3   9   56.39    5.70
  -2  -3   9   59.89    7.30
  -2  -3   9   45.70    5.30
  -1  -3   9    2.70    4.80
  -1  -3   9    2.40    5.00
  -1  -3   9    2.90    4.20
   0  -3   9   10.50    3.50
   0  -3   9   17.80    6.20
  -1   3  -9  125.09    9.40
   1  -3   9  129.69    9.00
  -2   3  -9   21.00    4.40
  -2   3  -9   23.20    5.10
  -3   3  -9    2.30    3.40
  -4   3  -9   31.20    4.40
  -5   3  -9    7.50    3.50
   5  -3   9    8.90    3.20
  -6  -2   9    0.20    3.70
  -6  -2   9    1.20    3.40
  -5  -2   9    8.10    4.20
  -5  -2   9   11.90    3.80
  -5  -2   9   13.30    4.20
  -4  -2   9   -4.70    5.00
  -4  -2   9    2.80    3.90
  -4  -2   9    5.90    3.50
  -4  -2   9    4.80    4.90
  -3  -2   9   -2.50    6.00
  -3  -2   9    2.80    3.20
  -3  -2   9    3.40    3.40
  -3  -2   9    3.80    3.50
  -2  -2   9   -4.20    5.60
  -2  -2   9    3.40    4.00
  -2  -2   9   -1.60    2.80
  -2  -2   9   -6.40    4.20
  -1  -2   9  131.69    9.60
  -1  -2   9  130.39    9.30
  -1  -2   9  125.19    9.50
  -1  -2   9  136.39    8.20
   0  -2   9   -0.80    4.80
   0  -2   9    2.40    3.20
  -1   2  -9    9.70    5.00
   1  -2   9    3.10    5.30
  -2   2  -9   93.19   10.00
  -2   2  -9  113.29    7.90
   2  -2   9   94.19   12.90
  -3   2  -9   -3.20    3.40
  -4   2  -9  132.09    8.30
  -5   2  -9   27.70    4.40
  -6  -1   9    0.00    3.10
  -6  -1   9    6.60    4.20
  -5  -1   9  118.59    7.60
  -5  -1   9   96.39    7.70
  -5  -1   9  143.39    9.00
  -4  -1   9   16.20    5.20
  -4  -1   9    6.30    3.70
  -4  -1   9    4.60    3.50
  -4  -1   9   11.90    6.00
  -3  -1   9   -0.30    3.20
  -3  -1   9    2.50    4.00
  -3  -1   9    1.60    6.00
  -3  -1   9   -3.80    4.40
  -2  -1   9   42.60    8.70
  -2  -1   9   30.20    6.00
  -2  -1   9   32.10    4.90
  -2  -1   9   37.00    6.00
  -1  -1   9   33.00    5.10
  -1  -1   9   30.80    6.80
  -1  -1   9   38.20    8.50
  -1  -1   9   40.70    5.80
   0  -1   9   16.20    4.40
   0  -1   9   19.00    4.00
  -1   1  -9   -3.10    5.80
   1  -1   9    2.30    4.20
  -2   1  -9   52.49    6.40
  -3   1  -9  176.98   10.10
   3  -1   9  154.68   11.50
  -4   1  -9    3.20    2.90
  -5   1  -9   19.40    4.10
  -6   0   9    1.90    2.80
  -6   0   9    1.00    2.40
  -6   0   9    7.60    4.30
  -5   0   9    7.80    4.60
  -5   0   9    3.40    3.00
  -5   0   9   12.70    3.30
  -4   0   9   34.10    5.10
  -4   0   9   40.20    5.00
  -4   0   9   37.80    7.50
  -3   0   9   75.89    7.00
  -3   0   9   73.89    7.30
  -3   0   9   74.19    6.00
  -2   0   9  151.18    9.40
  -2   0   9  111.19   12.30
  -2   0   9  154.08    8.80
  -2   0   9  148.79   10.00
  -1   0   9  136.89    8.50
  -1   0   9  140.89    8.10
  -1   0   9  115.59   12.50
  -1   0   9  121.99    9.90
   0   0   9   18.10    4.90
   0   0   9   10.40    4.70
   1   0   9    6.00    3.70
  -2   0  -9  137.09    9.00
   2   0   9  121.89    8.70
  -3   0  -9  178.38   10.70
   3   0   9  198.08   11.50
  -4   0  -9   17.90    4.90
  -5   0  -9   -1.30    3.30
  -6   1   9    5.70    2.70
  -6   1   9   -0.30    2.40
  -5   1   9    5.70    2.80
  -5   1   9    6.80    3.10
  -5   1   9    5.80    7.40
  -4   1   9   -4.30    3.80
  -4   1   9    2.30    4.30
  -4   1   9    1.70    2.90
  -3   1   9   37.20    5.10
  -3   1   9   43.60    5.80
  -3   1   9   41.50    6.30
  -2   1   9   46.20    5.90
  -2   1   9   54.09    6.90
  -1   1   9   50.59    5.30
  -1   1   9   37.50    8.50
  -1   1   9   52.49    6.10
   0   1   9    1.40    3.90
   0   1   9    2.30    5.20
   1   1   9   51.99    5.50
  -2  -1  -9   99.29    8.10
   2   1   9  102.69    7.60
  -3  -1  -9   59.69    6.30
   3   1   9   72.29    6.70
  -4  -1  -9   10.60    5.00
   4   1   9   15.00    4.10
  -6   2   9   12.80    3.30
  -6   2   9    9.00    2.60
  -5   2   9   -5.10    6.20
  -5   2   9   -0.40    2.80
  -5   2   9    1.10    2.40
  -4   2   9    1.80    4.70
  -4   2   9    9.30    2.80
  -4   2   9    7.40    3.50
  -3   2   9    2.60    4.00
  -3   2   9    4.90    4.30
  -3   2   9    4.10    3.10
  -2   2   9    4.00    3.50
  -2   2   9    5.90    5.20
  -2   2   9    5.20    3.70
  -1   2   9   10.30    3.30
   0   2   9    0.20    3.20
   0   2   9   -9.10    5.60
   1   2   9    5.70    3.10
  -2  -2  -9   16.50    5.20
   2   2   9   21.40    4.10
  -3  -2  -9    7.90    4.20
  -4  -2  -9   73.39    6.60
   4   2   9   84.99    6.00
  -6   3   9   -1.40    2.00
  -6   3   9   -1.70    2.00
  -5   3   9    1.40    2.60
  -5   3   9    1.30    2.30
  -4   3   9    9.10    4.70
  -4   3   9    6.00    3.10
  -4   3   9    2.70    2.80
  -3   3   9   18.70    4.60
  -3   3   9   22.40    4.50
  -3   3   9   22.10    4.40
  -2   3   9   64.79    8.00
  -2   3   9   76.49    6.60
  -2   3   9   71.29    6.60
  -1   3   9   14.90    5.30
  -1   3   9   22.80    4.80
   0   3   9    4.50    3.20
   1   3   9   59.59    5.50
  -2  -3  -9   71.09    7.60
   2   3   9   74.69    6.00
  -3  -3  -9   92.69    7.60
   3   3   9  116.29    6.80
   4   3   9    3.70    2.80
  -6   4   9    3.50    1.90
  -6   4   9   -1.70    1.90
  -5   4   9    2.50    2.20
  -5   4   9    1.60    2.60
  -4   4   9   10.10    5.90
  -4   4   9    8.30    2.70
  -4   4   9    7.90    3.00
  -3   4   9   -5.20    3.70
  -3   4   9   -0.20    4.20
  -3   4   9    3.80    3.10
  -2   4   9   19.90    5.50
  -2   4   9   18.90    5.60
  -2   4   9   16.80    4.20
  -1   4   9    9.00    3.60
   0   4   9    7.20    3.20
   1   4   9   51.99    5.10
   2   4   9   25.60    4.10
   2   4   9   31.90    6.10
   3   4   9    0.50    3.60
   3   4   9    3.70    2.40
  -5   5   9    3.10    2.40
  -5   5   9    2.60    2.00
  -4   5   9   97.69    5.70
  -4   5   9   78.59    5.80
  -3   5   9  231.58   12.50
  -3   5   9  233.08   12.70
  -3   5   9  236.08   13.50
  -1   5   9    3.10    3.40
   1   5   9   17.10    3.80
   2   5   9    1.60    2.40
   3   5   9    5.20    2.00
  -5   6   9   -2.00    2.40
  -5   6   9    1.40    2.10
  -4   6   9   11.70    2.60
  -4   6   9    8.00    2.80
  -3   6   9    3.80    4.20
  -3   6   9    6.80    3.50
  -2   6   9    8.00    4.20
  -1   6   9   10.80    3.30
   0   6   9    0.00    2.80
   1   6   9   -0.90    2.30
   2   6   9    3.70    2.90
  -1   7   9    3.20    3.90
   0   7   9   13.00    3.80
   1   7   9    0.40    2.40
   1  12 -10    0.40    1.50
   0  12 -10    2.00    1.50
  -1  12 -10   34.70    3.00
  -2  12 -10   22.00    4.40
   2  11 -10   19.80    2.70
   1  11 -10   -0.40    1.70
   0  11 -10   -0.20    1.60
  -1  11 -10    4.10    2.10
  -1  11 -10    3.40    2.50
  -2  11 -10   19.30    4.20
  -2  11 -10   10.70    2.40
  -3  11 -10    4.80    2.30
   3  10 -10   14.70    3.10
  -3 -10  10    3.70    3.10
   2  10 -10   14.70    3.30
  -2 -10  10   26.80    5.90
   1  10 -10    4.40    2.50
  -1 -10  10    3.10    4.80
   0  10 -10   -0.10    2.20
   0  10 -10    0.00    2.80
  -1  10 -10   43.50    4.00
  -1  10 -10   34.90    3.90
  -2  10 -10  107.49    6.00
  -2  10 -10   88.39    6.80
  -3  10 -10    4.50    2.00
  -4  10 -10   14.20    2.50
   4   9 -10    2.70    2.10
  -4  -9  10    1.40    4.50
   3   9 -10    7.10    2.80
  -3  -9  10   -4.30    5.90
  -3  -9  10    6.30    3.10
   2   9 -10    2.30    2.70
  -2  -9  10    8.10    3.50
   1   9 -10   62.79    5.70
   0   9 -10   55.19    5.10
   0   9 -10   51.89    6.20
   0  -9  10   52.79    7.50
  -1   9 -10   -1.80    2.90
  -1   9 -10    4.50    3.10
  -3   9 -10   -0.70    2.00
  -4   9 -10    1.50    1.90
  -4  -8  10    7.10    2.80
  -4  -8  10    5.20    4.00
  -3  -8  10    5.50    3.20
  -3  -8  10   -0.70    4.70
   2   8 -10    2.20    5.50
  -2  -8  10    1.40    3.60
  -2  -8  10    4.90    6.60
   1   8 -10   71.69    7.20
  -1  -8  10   59.79    7.00
   0   8 -10   32.40    5.40
   0  -8  10   38.20    8.40
  -1   8 -10   64.59    6.70
  -1   8 -10   50.79    5.60
   1  -8  10   66.99    8.10
  -2   8 -10   41.60    4.90
   2  -8  10   33.10    8.30
  -3   8 -10    1.30    2.40
  -4   8 -10   35.30    4.00
  -5  -7  10    0.10    2.30
  -5  -7  10    8.10    3.20
  -4  -7  10    7.70    3.00
  -4  -7  10    7.00    3.40
  -3  -7  10   70.59    8.00
  -3  -7  10   84.19    6.80
   2   7 -10   24.90    5.90
  -2  -7  10   19.60    5.70
  -2  -7  10   27.20    5.60
   1   7 -10   35.90    5.50
  -1  -7  10   24.60    6.40
   0   7 -10  146.39    9.30
   0  -7  10  148.49   10.20
  -1   7 -10   11.90    4.80
  -1   7 -10    7.30    3.60
   1  -7  10    8.50    5.00
  -2   7 -10  216.28   12.10
   2  -7  10  208.78   13.00
  -3   7 -10  146.89    8.40
   3  -7  10  114.19   15.70
  -4   7 -10   19.70    4.30
  -5  -6  10    1.50    2.80
  -5  -6  10    3.70    3.00
  -4  -6  10   34.00    5.80
  -4  -6  10   35.90    5.70
  -4  -6  10   31.50    4.90
   3   6 -10   32.40    5.70
  -3  -6  10   40.20    6.20
  -3  -6  10   27.90    5.40
  -3  -6  10   31.10    5.50
   2   6 -10   -6.10    4.70
  -2  -6  10    5.10    4.50
  -2  -6  10   -3.60    3.70
  -2  -6  10   -5.10    3.60
   1   6 -10   47.10    6.20
  -1  -6  10   35.30   10.90
  -1  -6  10   33.40    6.00
   0   6 -10    5.30    2.80
   0  -6  10    5.50    4.60
  -1   6 -10   29.50    5.30
   1  -6  10   29.20    6.20
  -2   6 -10   50.69    5.90
   2  -6  10   49.60    6.80
  -3   6 -10   39.30    4.90
   3  -6  10   20.30    5.90
  -4   6 -10   16.10    3.60
   4  -6  10   14.20    4.50
  -6  -5  10   -1.30    2.60
  -6  -5  10    2.30    2.80
  -5  -5  10    3.50    3.40
  -5  -5  10   -2.70    3.40
  -5  -5  10    4.80    3.30
  -4  -5  10   23.00    5.60
  -4  -5  10   12.90    3.80
  -4  -5  10   19.80    4.50
  -3  -5  10  166.48   10.60
  -3  -5  10  161.88   10.20
  -3  -5  10  177.28   10.40
  -2  -5  10  567.34   27.80
  -2  -5  10  536.35   27.50
  -2  -5  10  538.75   28.00
  -1  -5  10   49.80    6.50
  -1  -5  10   53.29    7.00
   0   5 -10  108.79    7.90
   0  -5  10  102.79    8.10
  -1   5 -10    2.90    3.00
   1  -5  10    0.90    3.50
  -2   5 -10   -2.10    3.80
   2  -5  10    2.30    3.90
  -3   5 -10   12.10    6.00
  -3   5 -10   26.00    6.60
   3  -5  10   18.40    4.10
  -4   5 -10   37.20    7.50
  -4   5 -10   23.80    6.30
   4  -5  10   26.30    4.90
  -5   5 -10   -0.20    5.50
  -6  -4  10   -0.90    3.70
  -6  -4  10    1.30    2.70
  -5  -4  10    3.30    3.50
  -5  -4  10   -3.20    3.10
  -5  -4  10    4.50    3.90
  -4  -4  10   45.60    6.00
  -4  -4  10   45.70    6.70
  -4  -4  10   57.09    6.90
  -3  -4  10  734.83   35.50
  -3  -4  10  674.53   35.50
  -3  -4  10  729.73   35.70
  -2  -4  10  141.29    9.20
  -2  -4  10  131.59    9.60
  -1  -4  10    7.40    5.70
  -1  -4  10    0.10    4.20
  -1  -4  10    0.50    4.80
   0  -4  10  200.18   14.20
  -1   4 -10   95.79    7.00
   1  -4  10  106.09    7.20
  -2   4 -10   61.39    7.10
   2  -4  10   65.69    6.50
  -3   4 -10   -2.80    5.60
  -3   4 -10    5.80    5.00
   3  -4  10    4.80    3.80
  -4   4 -10    6.50    4.80
   4  -4  10    6.70    3.30
  -5   4 -10    2.50    5.30
   5  -4  10    3.30    3.00
  -6  -3  10    0.30    3.00
  -6  -3  10    4.70    2.90
  -5  -3  10    0.20    3.00
  -5  -3  10   -2.70    3.60
  -5  -3  10   -3.80    4.10
  -4  -3  10    6.70    4.60
  -4  -3  10   12.70    4.00
  -4  -3  10   13.40    5.00
  -3  -3  10    4.50    3.60
  -3  -3  10    5.70    3.50
  -3  -3  10   11.40    4.50
  -3  -3  10    4.90    4.40
  -2  -3  10   35.90    5.80
  -2  -3  10   36.60    6.70
  -2  -3  10   30.60    6.80
  -1  -3  10   -0.60    4.80
  -1  -3  10   -1.10    5.00
  -1  -3  10    0.00    4.00
   0  -3  10    1.30    2.70
   0  -3  10    4.30    5.40
  -1   3 -10   36.80    6.70
   1  -3  10   30.00    4.60
   1  -3  10   17.90    7.30
  -2   3 -10   77.79    8.60
   2  -3  10   81.49    6.90
  -3   3 -10   26.60    6.60
   3  -3  10   16.50    4.10
  -4   3 -10   33.80    6.20
   4  -3  10   47.10    5.00
  -5   3 -10    2.40    7.10
   5  -3  10    7.50    2.70
  -6  -2  10    5.10    3.00
  -6  -2  10    2.10    3.50
  -5  -2  10   35.20    5.50
  -5  -2  10   19.50    4.40
  -5  -2  10   23.80    5.60
  -5  -2  10   20.10    5.00
  -4  -2  10   -2.40    4.60
  -4  -2  10   -0.50    3.30
  -4  -2  10    4.60    3.40
  -4  -2  10   -4.00    4.90
  -3  -2  10    5.00    4.50
  -3  -2  10   -1.40    3.80
  -3  -2  10   -1.30    3.20
  -3  -2  10   -0.10    3.60
  -2  -2  10   24.90    5.80
  -2  -2  10   22.00    5.10
  -2  -2  10   28.30    4.90
  -2  -2  10   22.80    5.40
  -1  -2  10   87.89    7.90
  -1  -2  10   83.69    9.10
  -1  -2  10   83.89    7.80
   0  -2  10    5.60    4.60
   0  -2  10    2.00    3.40
  -1   2 -10   16.20    5.50
   1  -2  10   15.70    4.00
   2  -2  10  232.28   14.60
  -3   2 -10   13.40    5.20
  -4   2 -10   23.80    5.30
   5  -2  10    3.60    2.50
  -6  -1  10    1.40    2.30
  -6  -1  10    3.40    3.70
  -5  -1  10   22.80    4.20
  -5  -1  10   25.00    5.90
  -4  -1  10   18.70    4.80
  -4  -1  10   26.30    4.70
  -4  -1  10   29.50    7.00
  -4  -1  10   34.20    9.10
  -3  -1  10   -2.00    4.40
  -3  -1  10    4.50    3.50
  -3  -1  10    2.70    3.00
  -3  -1  10    2.90    5.40
  -2  -1  10   47.20    6.30
  -2  -1  10   47.00    5.30
  -2  -1  10   49.30    6.20
  -2  -1  10   50.59    8.80
  -1  -1  10   49.00    6.20
  -1  -1  10   55.39    7.30
  -1  -1  10   44.80    9.00
   0  -1  10   31.70    7.50
  -1   1 -10   -2.50    6.10
   1  -1  10    3.90    4.00
   1  -1  10    2.60    3.60
   2  -1  10  708.03   35.00
  -3   1 -10   39.90    6.30
   3  -1  10   29.70    8.90
  -4   1 -10    2.80    4.10
   5  -1  10   16.10    3.50
  -6   0  10    5.50    5.30
  -6   0  10    1.90    2.50
  -6   0  10   -1.10    2.50
  -5   0  10   10.90    4.00
  -5   0  10    7.40    2.80
  -5   0  10    7.10    2.60
  -4   0  10   13.60    3.70
  -4   0  10   11.40    3.30
  -4   0  10   19.40    5.10
  -3   0  10    7.10    4.10
  -3   0  10   -1.40    3.10
  -3   0  10    8.30    4.10
  -2   0  10   95.29    8.30
  -2   0  10  100.49    7.00
  -2   0  10   98.39   11.10
  -2   0  10  104.69    7.60
  -1   0  10    1.00    3.70
  -1   0  10    1.10    5.10
  -1   0  10   -3.50    3.40
   0   0  10    3.70    3.70
   0   0  10    3.20    3.50
   1   0  10   14.50    3.90
   1   0  10   16.70    3.80
   2   0  10   66.39    6.40
  -3   0 -10   26.10    7.10
  -4   0 -10    3.70    5.10
   5   0  10    0.60    2.10
  -6   1  10    1.20    2.20
  -6   1  10    0.10    2.20
  -5   1  10   -0.70    2.40
  -5   1  10    1.00    2.30
  -5   1  10    9.40    5.10
  -4   1  10   10.00    3.60
  -4   1  10    7.20    2.90
  -4   1  10   13.50    4.70
  -3   1  10   20.60    5.90
  -3   1  10   21.00    5.60
  -3   1  10   18.60    4.70
  -2   1  10    9.00    3.80
  -2   1  10    9.00    5.40
  -2   1  10    5.80    3.50
  -1   1  10   98.59    7.90
  -1   1  10   94.49   10.40
  -1   1  10   97.09    6.90
   0   1  10   79.39    7.60
   0   1  10   78.99    6.40
   1   1  10    4.20    3.90
   1   1  10    8.70    3.30
   2   1  10    6.00    3.50
   3   1  10  113.09    7.50
  -6   2  10    2.40    1.80
  -5   2  10    1.60    4.50
  -5   2  10    3.90    2.50
  -5   2  10    2.00    2.30
  -4   2  10    5.00    2.80
  -4   2  10    2.70    3.40
  -3   2  10   35.60    4.80
  -3   2  10   36.10    6.20
  -3   2  10   24.70    4.90
  -2   2  10   21.70    5.40
  -2   2  10   32.70    5.40
  -2   2  10   14.70    6.10
  -1   2  10    8.20    4.70
  -1   2  10    9.10    3.10
   0   2  10   27.70    4.90
   0   2  10   22.90    5.70
   1   2  10   35.90    4.90
   1   2  10   52.69    6.90
   2   2  10   21.40    4.60
   3   2  10   60.89    5.20
   4   2  10    2.70    3.50
   4   2  10    7.30    5.10
  -6   3  10   12.20    2.50
  -6   3  10   11.70    2.30
  -5   3  10   -0.70    2.10
  -5   3  10   -0.50    2.20
  -4   3  10   -4.10    4.70
  -4   3  10   -2.60    3.10
  -4   3  10   -0.40    2.60
  -3   3  10  456.05   22.80
  -3   3  10  434.16   23.20
  -3   3  10  477.45   23.20
  -2   3  10    3.30    3.70
  -2   3  10    8.60    3.80
  -2   3  10   -1.50    6.40
  -1   3  10   10.10    3.20
   0   3  10    8.90    3.30
   1   3  10   22.50    6.50
   1   3  10   25.60    4.40
   2   3  10   69.29    6.50
   2   3  10   74.69    5.40
   3   3  10   42.60    5.00
   3   3  10   48.90    4.20
  -5   4  10   -1.70    1.90
  -5   4  10    0.90    2.30
  -4   4  10    7.20    3.10
  -4   4  10    6.90    5.30
  -4   4  10    7.90    2.50
  -3   4  10  183.38   10.40
  -3   4  10  178.28   10.80
  -3   4  10  191.58   10.90
  -2   4  10    3.90    4.30
  -1   4  10    6.50    3.40
   1   4  10   12.50    3.80
   2   4  10   -0.70    2.40
   3   4  10   32.60    3.50
  -5   5  10    0.20    2.20
  -5   5  10    0.40    1.90
  -4   5  10    0.40    2.90
  -4   5  10    0.90    2.30
  -3   5  10   21.00    4.70
  -3   5  10   13.10    3.40
  -3   5  10   11.10    4.60
  -2   5  10   12.30    3.80
  -1   5  10    4.40    3.00
   0   5  10   -5.30    2.50
   1   5  10   -3.80    2.30
   2   5  10   -0.20    2.30
  -2   6  10   16.70    5.40
  -1   6  10    0.80    3.10
   0   6  10    9.40    2.50
   1   6  10   12.10    3.20
   2  11 -11    2.50    1.50
   1  11 -11    4.60    1.70
   0  11 -11    3.80    3.60
   0  11 -11   -2.70    1.80
  -1  11 -11   17.10    3.40
  -1  11 -11    6.50    2.40
   3  10 -11    5.20    2.30
  -3 -10  11    8.30    3.20
   2  10 -11   94.69    6.10
  -2 -10  11  106.39    7.50
   1  10 -11    5.20    3.90
   1  10 -11    0.40    2.40
  -1 -10  11   -6.40    4.20
   0  10 -11    1.70    2.50
   0  10 -11    2.30    2.10
  -1  10 -11   44.90    4.40
  -1  10 -11   51.59    4.10
  -2  10 -11   54.39    4.00
  -3  10 -11   19.70    2.90
   4   9 -11   15.80    2.90
  -4  -9  11   15.60    3.50
   3   9 -11    1.60    2.50
  -3  -9  11    0.60    3.00
   2   9 -11   48.00    4.90
  -2  -9  11   56.19    5.40
   1   9 -11   10.00    3.70
   1   9 -11   10.50    2.80
  -1  -9  11   12.60    3.70
   0   9 -11   -1.40    3.30
   0   9 -11   -3.40    3.00
   0  -9  11   -3.30    4.10
  -1   9 -11   41.50    4.70
  -1   9 -11   36.10    4.90
   1  -9  11   26.50    7.60
  -2   9 -11   13.30    3.10
  -3   9 -11   21.70    3.00
  -4   9 -11    0.30    1.70
  -4  -8  11    4.60    2.70
  -3  -8  11    2.60    4.80
  -3  -8  11    2.50    2.90
   2   8 -11    3.60    4.70
  -2  -8  11    0.60    3.80
   1   8 -11    2.60    3.80
  -1  -8  11    6.30    3.80
   0   8 -11    1.50    3.40
   0   8 -11   -2.20    3.30
   0  -8  11    9.40    4.70
  -1   8 -11    3.40    2.90
   1  -8  11    1.00    4.60
   2  -8  11   21.00    5.80
  -3   8 -11   21.10    3.40
  -4   8 -11   17.40    3.50
  -5  -7  11    2.80    2.20
  -5  -7  11    4.00    2.50
  -4  -7  11   39.90    5.40
  -4  -7  11   40.80    5.00
   3   7 -11  107.49    9.00
  -3  -7  11   95.29    7.20
  -3  -7  11  104.89    8.50
   2   7 -11   35.30    5.70
  -2  -7  11   22.50    5.60
  -2  -7  11   35.60    5.60
   1   7 -11   19.70    5.10
  -1  -7  11   21.60    6.30
   0   7 -11   94.59    8.30
   0   7 -11  127.29    8.00
   0  -7  11  128.59    9.30
  -1   7 -11    8.10    3.50
   1  -7  11   15.90    4.70
  -2   7 -11    8.30    3.40
   2  -7  11    1.70    4.60
   3  -7  11   16.10    4.80
  -4   7 -11   94.09    6.30
  -5  -6  11    2.10    2.80
  -5  -6  11    3.10    2.90
  -4  -6  11   35.70    5.30
  -4  -6  11   34.90    5.30
   3   6 -11  114.29    8.60
  -3  -6  11   92.89    7.40
  -3  -6  11  101.59    7.40
  -3  -6  11  103.39    8.00
   2   6 -11   30.30    6.40
  -2  -6  11   37.80    5.50
  -2  -6  11   48.60    7.30
  -2  -6  11   26.30    5.70
   1   6 -11   16.40    4.10
  -1  -6  11   19.00    5.40
  -1  -6  11   12.90    7.70
   0   6 -11  244.18   13.60
   0  -6  11  261.77   14.30
  -1   6 -11   10.60    3.50
   1  -6  11    8.60    4.30
  -2   6 -11    0.90    3.30
   2  -6  11    5.30    4.00
  -3   6 -11  232.48   12.50
   3  -6  11  228.98   12.70
  -4   6 -11    3.30    3.60
   4  -6  11    2.60    4.10
  -5  -5  11   59.69    5.40
  -5  -5  11   51.59    5.40
  -4  -5  11   67.89    6.10
  -4  -5  11   79.49    7.10
  -4  -5  11   81.59    6.60
  -3  -5  11   24.60    5.00
  -3  -5  11   18.70    4.10
  -3  -5  11   10.80    4.20
  -2  -5  11   48.90    6.40
  -2  -5  11   36.50    8.20
  -2  -5  11   45.80    5.80
   1   5 -11    4.70    3.80
  -1  -5  11    3.50    6.20
  -1  -5  11   11.70    4.90
  -1  -5  11    5.40    4.30
   0   5 -11    7.20    3.90
   0  -5  11   13.70    4.10
  -1   5 -11   39.60    5.60
   1  -5  11   39.60    6.00
  -2   5 -11   -0.10    3.60
   2  -5  11    3.50    3.10
  -3   5 -11   40.20    5.70
   3  -5  11   57.39    6.50
   4  -5  11   19.00    4.30
  -6  -4  11    8.00    3.00
   5   4 -11   -2.40    7.90
  -5  -4  11   -0.40    3.30
  -5  -4  11    4.60    3.60
  -5  -4  11    1.00    2.60
  -4  -4  11    8.30    4.20
  -4  -4  11   10.80    4.20
  -3  -4  11  239.28   13.40
  -3  -4  11  225.18   13.30
  -3  -4  11  233.28   13.50
  -2  -4  11   44.70    6.50
  -2  -4  11   39.20    7.50
  -2  -4  11   55.09    6.20
  -1  -4  11    5.00    4.10
  -1  -4  11   -8.80    4.80
  -1  -4  11    5.00    5.40
   0   4 -11   12.70    4.10
   0  -4  11   30.90    9.20
   0  -4  11   13.50    3.80
  -1   4 -11    3.10    3.00
   1  -4  11   -2.30    3.40
  -2   4 -11   34.70    6.50
   2  -4  11   41.50    5.30
  -3   4 -11   25.90    6.70
   3  -4  11   45.00    5.00
   4  -4  11    6.70    2.70
   5  -4  11    4.60    3.40
  -6  -3  11    4.20    2.50
  -6  -3  11    1.80    2.70
  -5  -3  11   19.20    4.90
  -5  -3  11   16.60    4.20
  -5  -3  11   22.90    6.10
  -4  -3  11   17.10    7.00
  -4  -3  11    3.00    2.70
  -4  -3  11    1.40    4.40
  -3  -3  11   61.49    7.30
  -3  -3  11   45.50    6.10
  -3  -3  11   58.69    7.40
  -2  -3  11    2.30    4.70
  -2  -3  11    0.00    3.40
  -2  -3  11    6.50    4.50
  -1  -3  11   11.30    6.40
  -1  -3  11    7.30    4.20
  -1  -3  11   10.30    4.80
   0  -3  11   -3.40    3.10
   0  -3  11   -0.80    5.40
  -1   3 -11   53.39    5.70
   1  -3  11   42.80    5.30
   1  -3  11   53.99   10.30
  -2   3 -11  336.27   18.80
   2  -3  11  356.86   18.00
   3  -3  11   -0.90    3.10
   4  -3  11   -3.20    2.50
   5  -3  11   30.80    3.70
  -6  -2  11    1.50    3.10
  -6  -2  11   -0.50    2.40
  -5  -2  11   19.30    3.40
  -5  -2  11   24.70    4.90
  -4  -2  11   -6.60    4.50
  -4  -2  11   -0.20    3.00
  -4  -2  11    1.50    3.20
  -3  -2  11   -0.50    3.70
  -3  -2  11    9.40    3.50
  -3  -2  11    3.50    3.90
  -3  -2  11    9.60    4.60
  -2  -2  11  220.28   12.60
  -2  -2  11  217.88   13.40
  -2  -2  11  230.98   12.90
  -1  -2  11   -1.80    6.30
  -1  -2  11    4.60    4.30
  -1  -2  11    4.70    4.20
   0  -2  11   -1.00    4.50
   0  -2  11   -0.50    3.10
  -1   2 -11    7.80    3.90
   1  -2  11    5.00    5.10
   1  -2  11   17.10    4.30
   2  -2  11    5.40    6.20
   2  -2  11    3.30    3.50
   3  -2  11    4.30    4.70
   4  -2  11    2.00    2.50
   5  -2  11   21.80    3.30
  -6  -1  11    2.90    3.50
  -5  -1  11   23.80    3.80
  -5  -1  11   16.20    3.70
  -5  -1  11   23.30    5.90
  -4  -1  11   56.59    5.10
  -4  -1  11   60.49    6.90
  -4  -1  11   47.30    4.90
  -3  -1  11   -1.80    2.90
  -3  -1  11    1.60    3.90
  -3  -1  11    3.50    5.30
  -3  -1  11    2.20    4.20
  -2  -1  11   11.50    4.20
  -2  -1  11   29.20    5.50
  -2  -1  11   14.00    3.50
  -2  -1  11    3.80    5.00
  -1  -1  11   80.79    8.00
  -1  -1  11   81.79    7.10
   0  -1  11    1.20    3.60
   0  -1  11   -5.70    3.90
  -1   1 -11    4.40    5.20
   1  -1  11    2.50    3.40
   1  -1  11   -2.10    3.90
   2  -1  11  217.78   12.80
   2  -1  11  223.58   12.20
   3  -1  11   17.90    4.10
   4  -1  11    3.00    2.60
  -6   0  11   -2.10    5.40
  -6   0  11    3.10    2.00
  -5   0  11   14.70    3.80
  -5   0  11   21.50    3.40
  -5   0  11   14.00    3.20
  -4   0  11    1.60    4.70
  -4   0  11    4.30    2.80
  -4   0  11    5.80    3.30
  -3   0  11   17.60    5.10
  -3   0  11   14.00    4.40
  -3   0  11   26.20    4.70
  -2   0  11    5.10    3.60
  -2   0  11    5.60    3.30
  -2   0  11    4.70    5.50
  -2   0  11    9.40    6.20
  -1   0  11    7.30    5.10
  -1   0  11   16.30    3.70
   0   0  11   -2.50    3.40
   0   0  11    1.50    3.80
   1   0  11   26.70    5.40
   1   0  11   19.90    3.90
   2   0  11   64.89    6.50
   2   0  11   62.89    5.80
   3   0  11   11.30    3.10
   3   0  11    5.00    4.60
   4   0  11    5.50    2.30
  -6   1  11    0.30    2.00
  -5   1  11    3.70    3.80
  -5   1  11    8.00    2.40
  -5   1  11    3.40    2.40
  -4   1  11   -4.20    2.80
  -4   1  11    1.90    4.20
  -4   1  11    1.30    2.40
  -3   1  11   54.79    5.90
  -3   1  11   38.80    4.90
  -3   1  11   40.30    5.70
  -2   1  11    7.10    3.40
  -2   1  11   -0.40    3.70
  -2   1  11    1.50    5.40
  -1   1  11   36.30    9.40
  -1   1  11   23.70    5.00
   0   1  11    6.00    3.30
   0   1  11    0.00    4.30
   1   1  11    0.70    3.00
   1   1  11    0.40    3.40
   2   1  11   31.90    4.80
   2   1  11   37.00    5.10
   3   1  11    3.40    2.80
   3   1  11    3.90    3.80
   4   1  11    4.50    2.00
  -5   2  11   -3.20    1.90
  -5   2  11    9.00    5.70
  -5   2  11   -0.60    2.30
  -4   2  11    0.40    2.30
  -4   2  11    1.60    4.10
  -4   2  11   -0.90    2.80
  -3   2  11   78.99    8.00
  -3   2  11   72.39    5.80
  -2   2  11   37.90    5.80
  -2   2  11   43.00    5.60
  -1   2  11    8.40    3.30
   0   2  11   41.10    4.80
   1   2  11   -3.20    3.90
   1   2  11   -1.40    4.50
   2   2  11   13.30    3.40
   2   2  11    9.40    2.90
   3   2  11   22.20    3.70
   3   2  11   11.90    3.50
  -5   3  11    3.10    2.30
  -5   3  11    9.00    2.60
  -4   3  11    1.90    4.20
  -4   3  11    5.20    2.90
  -4   3  11    2.90    2.20
  -3   3  11    2.00    3.60
  -3   3  11    3.10    2.90
  -3   3  11    5.00    4.10
  -2   3  11    5.70    3.90
  -2   3  11    5.70    3.80
  -1   3  11    4.30    4.10
   0   3  11    5.80    2.80
   1   3  11    2.10    2.60
   2   3  11    5.50    4.10
   2   3  11    2.70    2.50
   3   3  11   23.20    4.10
  -5   4  11    5.70    2.00
  -5   4  11    0.90    2.00
  -4   4  11    3.40    3.00
  -4   4  11   15.80    3.20
  -3   4  11    5.70    4.50
  -3   4  11   19.50    5.40
  -3   4  11    7.00    3.10
  -2   4  11   51.69    5.40
  -1   4  11    7.90    3.00
   0   4  11    0.10    2.50
   1   4  11    1.80    2.20
   2   4  11    7.20    3.40
  -3   5  11   58.49    7.70
  -2   5  11   16.60    4.80
  -1   5  11   -0.30    2.80
   0   5  11   -3.40    2.20
   1   5  11    3.00    2.00
  -1   6  11   -3.00    3.30
   1  11 -12    1.10    1.70
   0  11 -12    0.00    2.00
   0  11 -12    0.20    5.10
  -1  11 -12  144.99    7.90
   2  10 -12   12.30    3.20
  -2 -10  12   23.10    5.50
   1  10 -12   -2.80    2.10
   1  10 -12    0.50    3.30
  -1 -10  12   -2.00    5.00
   0  10 -12    1.30    2.20
   0  10 -12    0.50    2.20
  -1  10 -12   -0.20    2.00
  -2  10 -12   -0.90    1.60
  -3  10 -12    8.40    2.50
   3   9 -12   13.70    3.00
  -3  -9  12   24.60    4.00
   2   9 -12   -1.20    2.30
  -2  -9  12   -0.30    2.90
   1   9 -12   28.00    5.20
   1   9 -12   23.50    3.70
  -1  -9  12   25.80    5.00
   0   9 -12    1.50    3.20
   0   9 -12   -2.00    3.30
   0  -9  12    3.40    3.70
  -1   9 -12    4.90    2.40
   1  -9  12    0.60    4.70
  -2   9 -12    5.80    2.10
  -3   9 -12   28.20    3.30
   4   8 -12   26.40    3.20
  -4  -8  12   23.10    5.70
  -3  -8  12   19.20    7.40
   2   8 -12    2.30    3.90
  -2  -8  12   -0.90    3.00
   1   8 -12   18.40    4.30
  -1  -8  12   18.70    4.80
   0   8 -12   19.00    4.80
   0   8 -12   31.00    5.20
   0  -8  12   20.10    5.10
  -1   8 -12    8.90    2.90
   1  -8  12    5.90    4.10
  -2   8 -12   58.49    5.00
   2  -8  12   51.59    6.70
  -3   8 -12  116.69    6.60
  -4  -7  12  179.78   10.20
  -4  -7  12  180.68   10.00
   3   7 -12    0.00    4.50
  -3  -7  12    3.60    2.90
  -3  -7  12    4.00    4.70
   2   7 -12    4.00    3.50
  -2  -7  12    3.60    5.80
   1   7 -12  117.09    7.70
  -1  -7  12  107.39    7.70
   0   7 -12   15.10    3.50
   0  -7  12   17.20    5.30
  -1   7 -12   68.69    6.10
   1  -7  12   80.69    7.30
  -2   7 -12    6.20    2.80
   2  -7  12    2.50    4.00
  -3   7 -12   19.20    3.60
   3  -7  12   23.80    6.10
  -5  -6  12    6.70    2.70
  -5  -6  12   15.40    3.70
  -4  -6  12   11.30    3.20
  -4  -6  12   22.40    4.90
   3   6 -12    2.90    4.20
  -3  -6  12    6.20    4.00
  -3  -6  12    2.20    3.10
   2   6 -12    1.20    4.00
  -2  -6  12    3.40    4.70
  -2  -6  12   -1.80    3.40
   1   6 -12    3.40    3.00
  -1  -6  12    0.70    7.80
  -1  -6  12   -1.70    3.50
   0   6 -12   40.60    5.20
   0  -6  12   60.99    6.50
  -1   6 -12   23.40    4.90
   1  -6  12   17.50    4.30
  -2   6 -12    9.50    4.00
  -3   6 -12    6.10    2.90
   3  -6  12    9.30    3.50
   4  -6  12   42.10    6.40
  -5  -5  12    5.20    3.20
  -5  -5  12    1.30    2.90
   4   5 -12   31.10    6.20
  -4  -5  12   31.10    5.00
  -4  -5  12   18.50    4.30
  -4  -5  12   14.10    4.20
  -3  -5  12   29.30    5.10
  -3  -5  12   31.90    7.50
  -3  -5  12   29.50    8.80
  -2  -5  12    8.90    5.10
  -2  -5  12   14.60    4.00
  -2  -5  12   31.40    5.60
   1   5 -12   61.49    6.20
  -1  -5  12   47.30    6.40
  -1  -5  12   50.29   10.00
   0   5 -12   16.60    4.40
   0  -5  12    1.60    3.80
  -1   5 -12   -1.20    3.40
   1  -5  12    4.00    3.50
  -2   5 -12   10.70    5.40
   2  -5  12    5.10    3.40
  -3   5 -12  108.09    7.40
   3  -5  12  111.49    7.00
   4  -5  12    0.70    3.90
   5   4 -12    6.30    5.10
  -5  -4  12   -0.70    3.90
  -5  -4  12    2.50    2.80
  -5  -4  12   -1.20    2.50
  -4  -4  12   -3.80    2.70
  -4  -4  12   -0.20    3.10
  -4  -4  12    4.10    3.80
  -3  -4  12   18.00    5.30
  -3  -4  12    9.30    3.70
  -3  -4  12   12.70    4.30
  -2  -4  12    5.20    4.40
  -2  -4  12    3.20    3.50
  -2  -4  12    2.00    4.70
  -1  -4  12  101.89    9.40
  -1  -4  12  102.19    7.80
  -1  -4  12   84.59    9.40
   0   4 -12    2.70    3.80
   0  -4  12   -5.30    6.60
   0  -4  12   -3.60    3.40
  -1   4 -12    0.30    3.60
   1  -4  12    7.50    3.20
   2  -4  12    6.20    3.30
   3  -4  12   44.10    4.80
   4  -4  12    2.80    2.50
  -5  -3  12    6.50    2.70
  -5  -3  12    6.70    2.40
  -4  -3  12   -0.10    4.10
  -4  -3  12    0.50    3.00
  -4  -3  12   -0.30    4.10
  -3  -3  12    2.20    4.00
  -3  -3  12    9.70    4.50
  -3  -3  12    1.40    3.60
  -2  -3  12  174.68   11.20
  -2  -3  12  179.18   11.00
  -2  -3  12  169.28   10.60
  -1  -3  12    9.10    4.20
  -1  -3  12    6.10    6.90
   0   3 -12    6.70    4.10
   0  -3  12    1.20    3.40
   0  -3  12    7.00    5.40
  -1   3 -12  233.68   13.60
   1  -3  12  246.88   13.00
   1  -3  12  243.08   15.70
  -2   3 -12   25.50    5.30
   2  -3  12   22.10    4.40
   3  -3  12   -1.10    2.50
   4  -3  12    1.00    2.40
  -5  -2  12   23.10    4.30
  -5  -2  12   22.30    3.70
  -4  -2  12   20.30    3.80
  -4  -2  12   24.60    5.70
  -4  -2  12   33.20    5.30
  -3  -2  12   19.10    4.90
  -3  -2  12   19.30    5.30
  -3  -2  12   31.20    5.60
  -2  -2  12   33.40    5.90
  -2  -2  12   29.90    6.10
  -2  -2  12   28.30    6.60
  -1  -2  12    4.00    4.10
  -1  -2  12   -8.40    4.20
   0   2 -12   12.00    4.10
   0  -2  12    8.00    3.50
   0  -2  12   -1.20    4.50
  -1   2 -12   76.69    7.90
   1  -2  12   89.59    8.40
   1  -2  12   85.79    6.50
   2  -2  12  348.47   17.80
   3  -2  12    8.70    2.50
   4  -2  12    1.60    2.10
  -5  -1  12    2.10    2.20
  -5  -1  12    5.70    3.00
  -4  -1  12   21.80    5.50
  -3  -1  12   27.90    7.10
  -3  -1  12   39.40    5.70
  -3  -1  12   43.90    5.10
  -2  -1  12   85.99    7.80
  -2  -1  12   95.09    8.70
  -2  -1  12   87.89    6.90
  -1  -1  12   -5.70    3.70
  -1  -1  12   -9.90    4.50
   0   1 -12   27.20    6.70
   0  -1  12   30.90    5.20
   0  -1  12   19.70    4.30
   1  -1  12   22.90    6.00
   1  -1  12   30.20    4.70
   2  -1  12   13.50    4.70
   2  -1  12   13.40    3.90
   3  -1  12    0.70    2.30
   4  -1  12    0.00    2.00
  -5   0  12    4.60    2.50
  -5   0  12    3.40    3.50
  -4   0  12    0.40    2.50
  -4   0  12   -0.10    2.70
  -4   0  12    0.60    3.60
  -3   0  12   -0.50    4.00
  -3   0  12   -0.30    3.90
  -3   0  12   -2.80    3.00
  -2   0  12    4.90    3.50
  -2   0  12   10.90    6.70
  -2   0  12    4.30    6.20
  -1   0  12    4.70    3.50
  -1   0  12   -7.40    5.10
   0   0 -12    0.80    5.50
   0   0  12   10.50    4.20
   0   0  12    0.80    3.40
   1   0  12   12.70    4.50
   2   0  12   59.89    6.00
   2   0  12   46.70    4.70
   3   0  12    3.00    2.30
  -5   1  12    2.90    2.30
  -5   1  12   -0.10    3.30
  -4   1  12   23.30    5.60
  -4   1  12   22.40    3.50
  -4   1  12   24.20    3.50
  -3   1  12    9.20    3.00
  -3   1  12   11.80    3.70
  -3   1  12    4.30    3.30
  -2   1  12    9.50    3.50
  -1   1  12   -5.10    3.00
   0   1  12   -2.00    4.60
   0   1  12    1.20    3.00
   1   1  12   -0.60    3.30
   1   1  12    0.50    3.00
   2   1  12   21.90    3.90
   2   1  12   13.20    3.60
   3   1  12    0.90    2.30
   3   1  12    2.60    7.80
  -5   2  12   -0.10    2.40
  -4   2  12    3.90    2.40
  -4   2  12    4.70    3.50
  -4   2  12    6.60    2.40
  -3   2  12   50.79    5.40
  -3   2  12   43.20    4.40
  -3   2  12   34.00    5.20
  -2   2  12    4.90    3.30
  -1   2  12   15.30    4.40
   0   2  12  136.69    8.00
   1   2  12    3.10    2.80
   1   2  12    6.50    4.20
   2   2  12   -1.40    3.10
   2   2  12    3.90    2.80
  -4   3  12   27.30    4.30
  -3   3  12    3.80    3.50
  -2   3  12    3.20    3.00
  -1   3  12   -1.90    2.80
   0   3  12    5.00    2.50
   1   3  12    3.00    2.30
   2   3  12    0.10    2.30
  -3   4  12    1.10    3.40
  -2   4  12    4.50    3.00
  -1   4  12    2.00    2.60
   0   4  12    0.80    2.30
   1   4  12    3.90    2.20
  -2   5  12   14.10    4.70
  -1   5  12    3.90    2.60
   1  10 -13   -1.80    3.40
   1  10 -13    3.90    2.00
  -1 -10  13   -0.30    4.10
   0  10 -13    0.90    3.20
   0  10 -13    6.70    2.30
  -2  10 -13   17.20    2.60
   3   9 -13   14.20    2.70
  -3  -9  13   20.90    4.00
   2   9 -13    5.40    2.20
  -2  -9  13    2.20    2.80
   1   9 -13    3.80    3.40
   1   9 -13    3.10    2.80
  -1  -9  13    5.30    3.10
   0   9 -13    4.30    2.40
   0   9 -13    0.80    4.10
   0  -9  13    2.20    3.50
  -1   9 -13   11.70    3.40
   1  -9  13    1.20    4.60
  -2   9 -13   10.30    2.60
   3   8 -13   13.30    3.30
  -3  -8  13   20.90    4.00
   2   8 -13   15.30    3.60
   2   8 -13    8.70    3.60
  -2  -8  13   12.90    3.90
   1   8 -13   -0.80    2.80
   1   8 -13    1.10    3.20
  -1  -8  13    0.90    2.90
   0   8 -13   71.59    5.50
   0  -8  13   67.09    6.30
  -1   8 -13   13.80    4.10
   1  -8  13   11.60    3.80
  -2   8 -13   -1.90    2.00
   2  -8  13    1.40    5.10
  -3   8 -13   22.50    3.30
  -4  -7  13  149.39    8.40
   3   7 -13   30.80    5.50
  -3  -7  13   20.60    4.30
  -3  -7  13   25.10    5.00
   2   7 -13   11.00    3.50
  -2  -7  13   -4.30    7.30
  -2  -7  13    2.10    2.70
   1   7 -13    0.90    3.10
  -1  -7  13    3.50    3.10
   0   7 -13    3.40    2.90
   0  -7  13    0.80    3.30
  -1   7 -13    3.60    2.80
   1  -7  13    5.20    3.70
  -2   7 -13   -4.20    2.60
   2  -7  13    5.30    3.80
  -3   7 -13   30.60    3.80
   3  -7  13   37.20    6.40
  -4  -6  13   66.19    5.30
  -4  -6  13   66.39    5.70
   3   6 -13   -2.90    2.90
  -3  -6  13    3.30    3.50
  -3  -6  13    1.10    2.60
   2   6 -13    2.50    2.80
  -2  -6  13    2.60    2.90
  -2  -6  13    6.20    4.40
   0   6 -13    2.10    4.50
  -1   6 -13   32.00    4.70
   1  -6  13   21.00    5.20
  -2   6 -13   -0.30    3.10
   2  -6  13    4.10    3.20
  -3   6 -13    4.00    3.10
   3  -6  13    5.90    3.20
   4   5 -13   30.60    5.30
  -4  -5  13   33.60    5.10
  -4  -5  13   34.00    4.50
   3   5 -13    8.90    3.90
  -3  -5  13    4.90    2.70
  -3  -5  13    3.60    3.70
  -3  -5  13    4.10    3.40
   2   5 -13   52.39    9.50
  -2  -5  13   27.80    6.20
  -2  -5  13   34.20    7.30
   1   5 -13   95.09    7.20
  -1  -5  13   85.29    7.20
   0   5 -13   33.90    4.90
   0  -5  13   48.90    5.70
  -1   5 -13    8.10    3.50
  -2   5 -13   19.10    5.50
   2  -5  13   22.70    4.30
   3  -5  13    6.40    2.80
  -5  -4  13    4.10    2.40
  -4  -4  13    1.10    3.40
  -4  -4  13    1.40    2.80
  -4  -4  13    2.90    2.90
  -3  -4  13    4.50    3.10
  -3  -4  13    9.30    3.90
  -3  -4  13   -2.90    3.50
  -2  -4  13  194.58   12.30
  -2  -4  13  180.48   14.60
  -2  -4  13  156.28   12.80
   1   4 -13   80.69    6.50
  -1  -4  13   81.99    7.50
  -1  -4  13   62.69    6.70
   0   4 -13    5.40    3.00
   0  -4  13    8.10    3.60
  -1   4 -13   41.60    5.70
   1  -4  13   55.49    7.70
  -2   4 -13   -4.30    4.20
   2  -4  13    0.80    2.80
   3  -4  13   15.90    3.70
   4  -4  13    1.90    2.70
   5   3 -13   11.50    3.40
  -5  -3  13    6.50    4.50
  -5  -3  13   -1.50    2.50
  -4  -3  13    2.50    2.90
  -4  -3  13   -6.50    2.80
  -4  -3  13    9.70    4.40
  -3  -3  13   23.20    5.30
  -3  -3  13    9.90    3.60
  -3  -3  13   16.00    4.70
  -2  -3  13   24.30    6.80
  -2  -3  13   34.40    5.50
   1   3 -13   19.60    5.20
  -1  -3  13   21.80    5.80
  -1  -3  13   20.80    4.80
   0   3 -13    5.60    2.80
   0  -3  13   -2.70    4.80
   0  -3  13    1.90    3.50
  -1   3 -13  285.57   14.80
   1  -3  13  257.67   17.60
   2  -3  13   30.30    4.10
   3  -3  13    2.00    2.20
  -5  -2  13   -0.70    3.80
  -4  -2  13    1.00    3.00
  -4  -2  13    4.70    3.40
  -3  -2  13   67.39    6.20
  -3  -2  13   63.09    7.10
  -3  -2  13   57.59    6.40
  -2  -2  13   35.00    6.10
  -2  -2  13   60.19    7.50
  -2  -2  13   50.89    5.90
  -1  -2  13   15.90    3.90
  -1  -2  13   26.80    5.60
   0  -2  13    5.90    3.60
   0  -2  13    4.60    5.10
  -1   2 -13   59.39    8.10
   1  -2  13   67.39    5.20
   2  -2  13    8.60    2.50
   3  -2  13    1.00    2.10
  -5  -1  13    2.50    2.20
  -5  -1  13   -0.90    2.70
  -4  -1  13    0.80    3.00
  -4  -1  13    3.20    2.80
  -3  -1  13    2.80    3.90
  -3  -1  13    1.00    3.10
  -2  -1  13    4.60    4.80
  -1  -1  13   -5.90    4.20
  -1  -1  13   -4.60    3.70
   0   1 -13    1.00    3.30
   0  -1  13    2.50    3.90
   0  -1  13    2.00    3.60
   1  -1  13    9.80    2.90
   1  -1  13   13.80    4.20
   2  -1  13   35.50    7.70
   3  -1  13   -1.40    2.10
  -5   0  13    4.70    3.00
  -5   0  13    7.00    2.60
  -4   0  13   16.40    4.80
  -4   0  13    8.50    2.70
  -3   0  13   27.70    5.40
  -3   0  13   35.30    4.40
  -2   0  13    2.00    3.00
  -1   0  13    6.80    3.30
  -1   0  13   10.10    5.20
   0   0  13    6.20    3.30
   0   0  13    0.90    4.00
   1   0  13    0.00    3.40
   1   0  13    6.90    3.10
   2   0  13    2.10    2.30
   2   0  13   -8.20    6.30
   3   0  13   25.00    3.50
  -4   1  13  131.29    7.60
  -3   1  13   -6.70    6.30
  -3   1  13    1.20    2.60
  -2   1  13    0.00    2.60
   1  -1 -13    1.70    6.30
  -1   1  13    5.90    2.90
   0   1  13    8.30    5.40
   0   1  13    2.10    2.90
   1   1  13   -0.30    2.90
   1   1  13    1.70    3.60
   2   1  13    0.30    3.10
   2   1  13    6.40    3.40
  -4   2  13   74.89    6.60
  -3   2  13   14.20    3.80
  -2   2  13    2.30    2.50
  -1   2  13   43.70    4.50
   0   2  13   -2.40    2.50
   1   2  13   31.90    4.00
  -3   3  13    1.60    3.30
  -2   3  13   -1.00    2.80
  -1   3  13    2.80    2.40
   0   3  13    7.70    2.40
   2   9 -14   -1.70    2.90
  -2  -9  14   -0.50    2.70
   1   9 -14   14.40    4.10
   1   9 -14    9.70    3.10
  -1  -9  14    5.20    3.00
   0   9 -14    0.10    2.30
   0  -9  14   -0.90    3.10
  -1   9 -14   -1.90    3.00
   3   8 -14    0.20    2.10
  -3  -8  14    2.90    2.30
   2   8 -14    1.40    2.50
   2   8 -14    4.50    3.20
  -2  -8  14   -2.20    2.40
   1   8 -14   96.69    6.00
   1   8 -14   69.39    6.70
  -1  -8  14   91.19    6.10
   0   8 -14   -0.20    2.30
   0  -8  14   -0.10    3.00
  -1   8 -14    8.70    2.30
   1  -8  14    7.40    3.60
  -2   8 -14   15.20    2.70
   2  -8  14   35.10    9.10
   3   7 -14    5.40    3.70
  -3  -7  14    3.20    2.40
   2   7 -14    0.10    2.90
  -2  -7  14    1.20    2.30
   1   7 -14   -2.90    5.50
   1   7 -14    1.70    2.80
  -1  -7  14    3.90    2.80
   0   7 -14   49.30    4.70
   0  -7  14   44.90    5.10
  -1   7 -14   40.60    4.60
   1  -7  14   47.80    5.00
  -2   7 -14    1.80    2.30
   2  -7  14   -0.80    5.60
  -4  -6  14    0.10    2.60
  -4  -6  14    1.50    3.10
   3   6 -14    5.50    2.90
  -3  -6  14    2.40    2.50
  -3  -6  14    1.60    7.20
   2   6 -14    5.40    2.80
  -2  -6  14   -2.40    2.40
  -2  -6  14   -3.10    4.60
   1   6 -14    3.30    2.70
  -1  -6  14    6.30    3.00
   0   6 -14    1.80    2.80
   0  -6  14    3.30    2.70
  -1   6 -14   -2.20    2.70
   1  -6  14    3.90    3.20
  -2   6 -14   21.70    4.00
   2  -6  14   22.40    4.20
   3  -6  14   15.70    4.60
   4   5 -14    2.90    2.80
  -4  -5  14    2.80    3.00
  -4  -5  14    0.20    2.70
   3   5 -14    8.10    3.20
  -3  -5  14    4.10    3.20
  -3  -5  14    2.00    2.60
   2   5 -14   -1.80    3.30
  -2  -5  14   -1.60    3.70
  -2  -5  14    2.80    2.80
   1   5 -14   -0.50    2.60
  -1  -5  14    0.90    2.70
  -1  -5  14   11.60    6.50
   0   5 -14   29.30    4.60
   0  -5  14   37.70    4.70
  -1   5 -14   89.19    6.30
   1  -5  14   89.99    6.50
  -2   5 -14   -2.10    4.10
   2  -5  14   13.50    3.90
   3  -5  14   36.40    4.40
   4   4 -14    7.90    3.20
  -4  -4  14    5.90    2.50
  -4  -4  14   11.40    4.20
   3   4 -14   60.89    5.30
  -3  -4  14   57.09    5.20
  -3  -4  14   58.39    5.30
   2   4 -14   -2.10    3.40
  -2  -4  14    2.50    3.00
  -2  -4  14    0.00    4.30
   1   4 -14   -2.20    3.30
  -1  -4  14    0.30    4.90
  -1  -4  14   -5.90    2.60
   0   4 -14   27.60    4.60
   0  -4  14   22.10    4.50
   0  -4  14   27.60    8.60
  -1   4 -14   33.70    5.40
   1  -4  14   40.10    4.50
   2  -4  14    4.70    2.70
   3  -4  14    2.30    2.50
   4   3 -14    3.70    2.60
  -4  -3  14    1.80    2.30
  -4  -3  14    0.70    4.00
  -3  -3  14    0.70    3.70
  -3  -3  14   16.50    4.60
  -3  -3  14    6.70    3.20
   2   3 -14   32.30    4.80
  -2  -3  14   27.80    5.20
  -2  -3  14   28.50    5.60
   1   3 -14    0.80    3.30
  -1  -3  14    4.30    3.60
  -1  -3  14    4.00    3.60
   0   3 -14   -0.70    2.90
   0  -3  14   -2.40    3.10
   0  -3  14    8.80    4.90
  -1   3 -14   81.69    6.80
   1  -3  14   79.29    5.80
   2  -3  14   31.00    3.70
   3  -3  14   -0.20    2.20
  -4  -2  14    2.80    2.50
  -4  -2  14   -0.70    2.90
  -3  -2  14    5.70    4.20
  -3  -2  14    2.00    3.00
  -2  -2  14    0.70    3.90
  -2  -2  14    5.40    3.20
   1   2 -14   -2.80    3.40
  -1  -2  14   -0.60    3.60
  -1  -2  14    4.80    3.70
   0   2 -14   28.00    5.20
   0  -2  14   26.10    5.50
   0  -2  14   23.10    4.80
   1  -2  14  121.19    7.20
   1  -2  14  109.59    9.30
   2  -2  14    0.10    2.40
  -4  -1  14   10.00    3.70
  -4  -1  14   12.10    3.20
  -3  -1  14   -2.90    5.00
  -3  -1  14   10.10    3.20
  -2  -1  14   -1.50    8.10
  -2  -1  14   -2.40    3.20
   1   1 -14    0.40    3.70
  -1  -1  14    2.50    4.40
  -1  -1  14    0.90    2.90
   0  -1  14    3.10    3.60
   0  -1  14   -3.80    3.30
   1  -1  14   18.60    5.60
   1  -1  14   19.00    4.30
   2  -1  14    1.60    2.40
  -4   0  14   25.80    4.60
  -3   0  14   14.50    4.20
  -2   0  14   -2.30    2.90
   1   0 -14    1.40    3.70
  -1   0  14    3.50    2.60
   0   0  14    5.00    3.00
   1   0  14    1.60    4.70
   1   0  14   12.10    3.50
   2   0  14    6.20    4.00
  -3   1  14   -1.30    3.70
   2  -1 -14    5.50    4.30
  -2   1  14    0.60    2.70
  -1   1  14    0.10    2.40
   0   1  14   10.00    2.70
   1   1  14    0.00    3.00
  -2   2  14   -0.20    2.70
  -1   2  14    1.60    3.50
   0   2  14   -1.70    2.20
   1   8 -15   20.20    4.00
   0   8 -15    2.40    2.30
   0  -8  15    0.40    2.50
  -1   8 -15    3.00    1.80
   1  -8  15    2.90    3.90
   2   7 -15    2.60    2.70
  -2  -7  15    2.10    2.10
   1   7 -15    3.50    2.50
  -1  -7  15   -1.30    2.20
   0   7 -15    6.60    2.30
   0  -7  15    6.70    2.70
  -1   7 -15   15.20    3.50
   1  -7  15   22.30    4.30
   3   6 -15   11.70    3.00
   2   6 -15   -0.20    2.60
  -2  -6  15    1.20    2.00
   1   6 -15   13.00    3.80
  -1  -6  15   12.60    3.60
   0   6 -15    7.80    2.60
   0  -6  15    6.80    2.70
  -1   6 -15    0.50    3.40
   1  -6  15    2.60    2.30
   2  -6  15   19.30    3.80
  -3  -5  15   16.50    4.00
  -3  -5  15    9.90    3.20
   2   5 -15    0.60    2.30
  -2  -5  15    2.80    3.90
  -2  -5  15    1.80    2.40
   1   5 -15    2.40    2.50
  -1  -5  15   -1.40    2.20
   0   5 -15   57.89    4.70
   0  -5  15   43.60    4.50
  -1   5 -15   31.30    5.10
   1  -5  15   37.40    4.00
   2  -5  15   12.00    3.40
   3   4 -15    0.80    2.20
  -3  -4  15   -2.60    2.60
  -3  -4  15    5.10    3.20
   2   4 -15    4.80    2.10
  -2  -4  15    5.00    4.40
  -2  -4  15    7.30    2.70
   1   4 -15   41.30    4.30
  -1  -4  15   43.00    4.70
  -1  -4  15   44.80    7.90
   0   4 -15   23.50    4.30
   0  -4  15   33.60    4.20
  -1   4 -15   81.29    7.20
   1  -4  15   79.89    5.50
   2  -4  15    3.30    2.40
   3   3 -15   21.10    3.80
   2   3 -15   38.10    4.50
  -2  -3  15   41.10    6.50
  -2  -3  15   40.40    5.40
   1   3 -15  114.59    6.90
  -1  -3  15  112.29    7.20
  -1  -3  15  120.19    8.30
   0   3 -15  104.49    8.30
   0  -3  15  118.49    6.90
   0  -3  15  105.29   11.20
   1  -3  15   17.90    3.60
   3   2 -15   23.80    5.60
  -3  -2  15   24.40    6.50
   2   2 -15   17.90    4.10
  -2  -2  15    9.50    4.50
  -2  -2  15   22.10    4.60
   1   2 -15   26.80    4.30
  -1  -2  15   24.60    4.60
  -1  -2  15   23.80    5.40
   0  -2  15   -0.10    3.70
   0  -2  15    2.40    3.00
   1  -2  15   16.90    3.80
   3   1 -15    5.50    2.80
  -3  -1  15    6.80    2.80
   2   1 -15    0.10    3.30
  -2  -1  15    2.40    2.80
   1   1 -15    4.40    4.10
  -1  -1  15    1.20    3.30
   0  -1  15    5.40    3.60
   0  -1  15    4.10    3.20
   1  -1  15    4.00    3.20
  -2   0  15    6.40    2.60
  -1   0  15   22.50    3.90
   0   0  15    5.60    3.20
   1   5 -16   -0.30    2.40
  -1  -5  16    0.20    2.20
   0   5 -16  145.69    8.20
   2   4 -16    2.50    2.30
   1   4 -16   -1.80    2.50
  -1  -4  16    1.60    2.60
   0  -4  16   32.20    4.10
   1   3 -16    8.10    3.10
  -1  -3  16    8.90    3.50
_computing_structure_solution     'SHELXT 2014/4 (Sheldrick, 2014)'
;
_shelx_hkl_checksum     67056
_shelx_res_file
;
    SKM154_0m_a.res created by SHELXL-2014/7
TITL SKM154_0m_a.res in P-1
CELL  1.54178   6.3833  10.6009  13.0915  108.823   95.906   97.467
ZERR    2.000   0.0002   0.0003   0.0004    0.002    0.002    0.002
LATT 1
SFAC C  H  N  O
UNIT 42  32  4  4
REM Old TITL SKM154_0m in P-1
REM SHELXT solution in P-1
REM R1 0.161,  Rweak 0.007,  Alpha 0.056,  Orientation as input
REM Formula found by SHELXT:  C21 N O3
L.S. 5
ACTA 136
CONF
EQIV $1 -x+2, -y+2, -z+2
HTAB N2 N1_$1
EQIV $2 x, y+1, z
HTAB N2 O2_$2
BOND $H
FMAP 2
PLAN 5
MPLA C15 > C20
MPLA C4 > C7 C12 C13
MPLA C7 > C12
SIZE 0.021 0.203 0.257
TEMP -123
WGHT    0.073900    0.065000
FVAR       1.01640
O1    4    0.378485    0.969705    0.767045    11.00000    0.03570    0.03396 =
         0.04995    0.01707   -0.00642    0.00451
O2    4    0.373677    0.297984    0.882555    11.00000    0.06085    0.03608 =
         0.05926    0.02708    0.00463    0.00722
N1    3    1.034645    0.867135    0.901697    11.00000    0.04254    0.04691 =
         0.04943    0.01405   -0.00282    0.01265
N2    3    0.639311    1.088056    0.902799    11.00000    0.04783    0.03183 =
         0.05676    0.01378   -0.01322    0.00531
H2A   2    0.741086    1.100846    0.966269    11.00000    0.05960
H2B   2    0.559140    1.158872    0.909487    11.00000    0.06438
C1    1    0.566641    0.967726    0.824907    11.00000    0.03268    0.03526 =
         0.04523    0.02205   -0.00213    0.00065
C2    1    0.661913    0.856470    0.800849    11.00000    0.03168    0.03609 =
         0.04144    0.01834    0.00028    0.00366
C3    1    0.566540    0.723284    0.711893    11.00000    0.03548    0.03649 =
         0.04107    0.01686    0.00434    0.00605
AFIX  13
H3    2    0.675586    0.697124    0.662904    11.00000   -1.20000
AFIX   0
C4    1    0.373278    0.742489    0.644595    11.00000    0.03569    0.03693 =
         0.04072    0.01897    0.00340    0.00215
C5    1    0.272272    0.638568    0.547693    11.00000    0.04625    0.04047 =
         0.04477    0.01593    0.00450    0.00633
AFIX  43
H5    2    0.332519    0.558736    0.522894    11.00000   -1.20000
AFIX   0
C6    1    0.090894    0.648811    0.488337    11.00000    0.04521    0.04769 =
         0.03973    0.01734   -0.00105   -0.00150
AFIX  43
H6    2    0.029019    0.577818    0.422294    11.00000   -1.20000
AFIX   0
C7    1   -0.005352    0.765097    0.524990    11.00000    0.03629    0.04397 =
         0.04253    0.02516    0.00135   -0.00154
C8    1   -0.203029    0.775450    0.469797    11.00000    0.04046    0.05833 =
         0.04732    0.02824   -0.00471   -0.00451
AFIX  43
H8    2   -0.273232    0.703117    0.406301    11.00000   -1.20000
AFIX   0
C9    1   -0.291662    0.887820    0.507260    11.00000    0.03852    0.06503 =
         0.06051    0.03487   -0.00418    0.00467
AFIX  43
H9    2   -0.423720    0.893484    0.469734    11.00000   -1.20000
AFIX   0
C10   1   -0.191083    0.995622    0.600535    11.00000    0.04179    0.05669 =
         0.06298    0.03203    0.00060    0.01204
AFIX  43
H10   2   -0.255866    1.073520    0.625627    11.00000   -1.20000
AFIX   0
C11   1   -0.000361    0.990355    0.656193    11.00000    0.04290    0.04208 =
         0.05065    0.02463    0.00094    0.00553
AFIX  43
H11   2    0.067442    1.064589    0.718936    11.00000   -1.20000
AFIX   0
C12   1    0.095546    0.873087    0.619488    11.00000    0.03395    0.04149 =
         0.04201    0.02541    0.00249    0.00100
C13   1    0.287753    0.858043    0.676207    11.00000    0.03444    0.03506 =
         0.03887    0.01912    0.00029   -0.00115
C14   1    0.867382    0.865259    0.857849    11.00000    0.04159    0.03328 =
         0.04235    0.01522    0.00372    0.00689
C15   1    0.510936    0.610871    0.758242    11.00000    0.03857    0.03046 =
         0.03725    0.01303    0.00100    0.00711
C16   1    0.336328    0.604583    0.811707    11.00000    0.04477    0.03467 =
         0.05205    0.01994    0.01323    0.01473
AFIX  43
H16   2    0.248744    0.671954    0.819004    11.00000   -1.20000
AFIX   0
C17   1    0.284346    0.503344    0.855129    11.00000    0.04763    0.03642 =
         0.05223    0.01946    0.01194    0.00981
AFIX  43
H17   2    0.163121    0.501705    0.891432    11.00000   -1.20000
AFIX   0
C18   1    0.411688    0.404237    0.844929    11.00000    0.04951    0.02822 =
         0.03978    0.01478   -0.00345    0.00291
C19   1    0.588754    0.409471    0.792463    11.00000    0.04951    0.03219 =
         0.04504    0.01469    0.00114    0.01338
AFIX  43
H19   2    0.677192    0.342631    0.785760    11.00000   -1.20000
AFIX   0
C20   1    0.637503    0.511102    0.749887    11.00000    0.03808    0.03876 =
         0.04291    0.01311    0.00450    0.00899
AFIX  43
H20   2    0.759529    0.513215    0.714208    11.00000   -1.20000
AFIX   0
C21   1    0.191927    0.287756    0.935064    11.00000    0.07165    0.04274 =
         0.05851    0.02694    0.00887    0.00068
AFIX 137
H21A  2    0.206775    0.367176    1.001262    11.00000   -1.50000
H21B  2    0.180305    0.205686    0.954729    11.00000   -1.50000
H21C  2    0.063063    0.283336    0.885498    11.00000   -1.50000
AFIX   0
HKLF 4
REM  SKM154_0m_a.res in P-1
REM R1 =  0.0566 for    2074 Fo > 4sig(Fo)  and  0.0862 for all    3039 data
REM    235 parameters refined using      0 restraints
END
WGHT      0.0739      0.0650
REM Highest difference peak  0.182,  deepest hole -0.221,  1-sigma level  0.048
Q1    1   1.1068  0.9222  0.9782  11.00000  0.05    0.18
Q2    1   1.0023  0.8340  0.8155  11.00000  0.05    0.17
Q3    1   0.8991  0.8953  0.9417  11.00000  0.05    0.16
Q4    1   0.6724  0.4657  0.6418  11.00000  0.05    0.15
Q5    1   0.0329  0.3337  0.9366  11.00000  0.05    0.15
;
_shelx_res_checksum     6089
