# Supplementary material for: Crystal structure of 2-amino-4-(4-meth­oxy­phen­yl)-4H-benzo[g]chromene-3-carbo­nitrile
Source: Acta Crystallogr E Crystallogr Commun. 2015 Dec 6;71(Pt 12):o1017–8. doi: 10.1107/S205698901502280X (PMC4719954; doi:10.1107/S205698901502280X)
Supplement: Supplementary file 2 [file e-71-o1017-Isup2.hkl]

data_I                                                                          
_shelx_title ' SKM154_0m_a.res in P-1'                                          
_shelx_refln_list_code          4                                               
_shelx_F_calc_maximum      103.60                                               
_exptl_crystal_F_000       344.00                                               
_reflns_d_resolution_high  0.8086                                               
                                                                                
loop_                                                                           
 _space_group_symop_operation_xyz                                               
 'x, y, z'                                                                      
 '-x, -y, -z'                                                                   
                                                                                
_cell_length_a     6.3833                                                       
_cell_length_b    10.6009                                                       
_cell_length_c    13.0915                                                       
_cell_angle_alpha 108.823                                                       
_cell_angle_beta   95.906                                                       
_cell_angle_gamma  97.467                                                       
                                                                                
_shelx_F_squared_multiplier     1.000                                           
                                                                                
loop_                                                                           
 _refln_index_h                                                                 
 _refln_index_k                                                                 
 _refln_index_l                                                                 
 _refln_F_squared_calc                                                          
 _refln_F_squared_meas                                                          
 _refln_F_squared_sigma                                                         
 _refln_observed_status                                                         
   1   0   0       1703.87       1416.79        52.17 o                         
   2   0   0         49.24         39.49         2.52 o                         
   3   0   0       1479.18       1635.22        55.61 o                         
   4   0   0        172.47        179.45         6.57 o                         
   5   0   0         80.28         80.62         5.42 o                         
   6   0   0          3.85          5.68         2.45 o                         
  -6   1   0          5.20          6.49         3.00 o                         
  -5   1   0         16.25         21.08         3.01 o                         
  -4   1   0        420.98        431.85        15.79 o                         
  -3   1   0         18.32         21.02         3.10 o                         
  -2   1   0         61.54         49.26         3.68 o                         
  -1   1   0       1971.36       1926.78        92.24 o                         
   0   1   0        554.99        545.99        26.14 o                         
   2   1   0         43.30         40.46         2.71 o                         
   3   1   0         72.66         65.97         3.42 o                         
   4   1   0        253.80        252.15         8.78 o                         
   5   1   0         47.08         48.18         3.85 o                         
   6   1   0          9.73         10.82         4.31 o                         
   7   1   0          4.10         -0.58         3.48 o                         
  -6   2   0         33.99         32.33         4.74 o                         
  -5   2   0         11.60          7.77         2.21 o                         
  -4   2   0          0.76          1.84         2.03 o                         
  -3   2   0         13.86         16.76         1.99 o                         
  -2   2   0         45.89         39.49         2.71 o                         
  -1   2   0         78.66         68.52         3.87 o                         
   0   2   0        117.71        114.75         4.07 o                         
   3   2   0        293.67        289.59        14.52 o                         
   4   2   0         30.48         32.71         2.79 o                         
   5   2   0          6.47          7.25         1.88 o                         
   6   2   0         21.26         18.02         3.51 o                         
  -6   3   0         65.33         68.67         8.86 o                         
  -5   3   0        128.34        134.55         6.42 o                         
  -4   3   0         43.88         39.30         3.02 o                         
  -3   3   0        169.79        202.18        14.04 o                         
  -2   3   0        386.31        432.13        15.06 o                         
  -1   3   0       2886.07       2667.70       127.77 o                         
   0   3   0        252.92        231.52        11.33 o                         
   2   3   0         64.64         73.07         4.36 o                         
   3   3   0          5.96          9.67         2.06 o                         
   4   3   0          0.04         -0.39         2.05 o                         
   5   3   0        105.16        104.23         4.21 o                         
   6   3   0          3.38          1.79         1.70 o                         
   7   3   0          0.44          0.29         2.23 o                         
  -6   4   0          1.30          3.48         2.53 o                         
  -5   4   0        729.30        736.68        37.71 o                         
  -4   4   0          9.60          8.38         3.34 o                         
  -3   4   0          0.23          3.51         1.60 o                         
  -2   4   0         10.55         11.23         1.53 o                         
  -1   4   0          2.24          2.78         0.98 o                         
   0   4   0         97.10        106.58         4.07 o                         
   1   4   0          6.22          4.16         1.26 o                         
   2   4   0         15.75         25.85         2.61 o                         
   3   4   0          2.17          1.12         1.59 o                         
   4   4   0         18.17         21.27         2.54 o                         
   5   4   0        213.73        214.86         6.91 o                         
   6   4   0         31.80         30.76         2.44 o                         
  -6   5   0          1.17          1.65         2.90 o                         
  -5   5   0        465.92        485.86        14.08 o                         
  -4   5   0         74.44         69.89         3.31 o                         
  -3   5   0        139.71        145.61         7.19 o                         
  -2   5   0        970.16       1198.93        58.36 o                         
  -1   5   0         20.30         21.64         2.04 o                         
   0   5   0         71.13         78.85         3.35 o                         
   1   5   0         38.98         37.17         2.81 o                         
   2   5   0          0.50         -0.15         1.44 o                         
   3   5   0         38.91         42.04         2.88 o                         
   4   5   0         42.60         40.91         3.79 o                         
   5   5   0         17.36         15.89         2.18 o                         
   6   5   0         19.61         14.91         2.90 o                         
  -7   6   0          7.65          4.74         2.71 o                         
  -6   6   0          0.39         -1.36         2.42 o                         
  -5   6   0         24.73         23.25         3.25 o                         
  -4   6   0          2.63          3.14         2.95 o                         
  -3   6   0          0.78          3.72         2.37 o                         
  -2   6   0         31.68         26.31         3.35 o                         
  -1   6   0          6.44          3.95         1.42 o                         
   0   6   0          5.59          6.29         1.65 o                         
   1   6   0        645.47        627.30        22.00 o                         
   2   6   0        337.15        360.87        10.92 o                         
   3   6   0          6.05          6.49         1.79 o                         
   4   6   0         12.38         19.55         2.81 o                         
   5   6   0        130.96        124.42         4.45 o                         
   6   6   0          0.41         -0.48         1.65 o                         
  -7   7   0          7.69          7.36         2.13 o                         
  -6   7   0         14.75         17.38         2.48 o                         
  -5   7   0          6.45         14.19         2.74 o                         
  -4   7   0          6.04          6.43         2.12 o                         
  -3   7   0         27.76         24.68         4.65 o                         
  -2   7   0          2.14          4.66         1.41 o                         
  -1   7   0         10.28         10.20         1.84 o                         
   0   7   0        300.88        294.94        10.70 o                         
   1   7   0         30.21         34.55         2.70 o                         
   2   7   0         84.38         90.94         4.37 o                         
   3   7   0          7.10          7.55         1.92 o                         
   4   7   0         35.91         43.85         3.61 o                         
   5   7   0         18.63         15.16         2.70 o                         
  -6   8   0          0.05         -0.34         1.57 o                         
  -5   8   0          1.23          4.34         1.98 o                         
  -4   8   0          1.00          1.35         1.53 o                         
  -3   8   0         96.99         87.31         3.81 o                         
  -2   8   0          0.05         -0.79         1.36 o                         
  -1   8   0         71.17         72.89         3.64 o                         
   0   8   0        637.49        663.02        23.07 o                         
   1   8   0          1.21          1.03         1.80 o                         
   2   8   0          0.02          3.07         2.42 o                         
   3   8   0          0.00          4.79         2.14 o                         
   4   8   0         28.88         27.60         3.23 o                         
  -6   9   0          0.99         -0.55         2.90 o                         
  -5   9   0          5.29          4.48         1.37 o                         
  -4   9   0          0.00          2.95         1.47 o                         
  -3   9   0          1.34          2.34         1.48 o                         
  -2   9   0          0.02          0.45         2.07 o                         
  -1   9   0        146.12        155.07         6.22 o                         
   0   9   0         42.96         47.96         5.51 o                         
   1   9   0        343.92        340.03        12.38 o                         
   2   9   0          0.24         -1.16         2.13 o                         
   3   9   0          0.09          2.23         4.45 o                         
  -5  10   0          1.57          3.50         1.33 o                         
  -4  10   0          0.39          0.42         1.33 o                         
  -3  10   0         13.18         10.86         1.66 o                         
  -2  10   0          0.11          0.44         1.69 o                         
  -1  10   0         39.36         42.86         4.79 o                         
   0  10   0         37.91         36.20         3.68 o                         
   1  10   0         52.07         44.62         3.87 o                         
   2  10   0          0.02          1.84         2.52 o                         
   3  10   0          5.84          7.94         3.87 o                         
  -4  11   0          0.22         -1.16         1.41 o                         
  -3  11   0          2.48          1.01         1.43 o                         
  -2  11   0         10.24         10.55         2.90 o                         
  -1  11   0         32.64         33.14         2.67 o                         
   0  11   0         69.20         69.58         3.72 o                         
   1  11   0          4.68          6.49         2.42 o                         
  -3  12   0          0.81          0.68         1.84 o                         
  -2  12   0          0.14         -1.55         1.94 o                         
  -1  12   0         10.85         15.24         5.03 o                         
   0 -12   1          3.27          5.13         2.81 o                         
   1 -12   1         28.20         29.52         3.29 o                         
   2 -12   1         13.77         16.91         2.07 o                         
   3 -12   1          5.29         -1.16         2.32 o                         
  -2 -11   1          1.46          0.77         4.74 o                         
  -1 -11   1          4.98          2.61         2.23 o                         
   0 -11   1          0.10          1.62         1.72 o                         
   1 -11   1         14.68         16.15         3.00 o                         
   2 -11   1         18.33         13.95         2.09 o                         
   3 -11   1          2.34          2.06         1.96 o                         
   4 -11   1         11.58          9.59         1.87 o                         
  -3 -10   1          1.89         -2.61         3.87 o                         
  -2 -10   1          0.68          4.74         2.81 o                         
  -1 -10   1          3.11          2.74         1.89 o                         
   0 -10   1        138.55        143.86         7.35 o                         
   1 -10   1          0.47         -0.18         1.36 o                         
   2 -10   1         10.89         15.58         2.26 o                         
   3 -10   1         83.59         77.48         3.17 o                         
   4 -10   1          7.99         12.03         1.83 o                         
   5 -10   1          8.34          7.27         2.49 o                         
  -3  -9   1          2.59          5.42         3.29 o                         
  -2  -9   1          7.85          6.10         2.42 o                         
  -1  -9   1        126.39        134.31         5.77 o                         
   0  -9   1        154.93        163.68         6.87 o                         
   1  -9   1         88.01         96.84         4.37 o                         
   2  -9   1         11.33         15.96         2.18 o                         
   3  -9   1        149.39        150.23         5.01 o                         
   4  -9   1         92.42         90.16         3.46 o                         
   5  -9   1         25.62         22.84         2.10 o                         
   6  -9   1         35.70         38.53         3.10 o                         
  -5  -8   1         10.78         11.71         3.39 o                         
  -4  -8   1          3.09          1.62         1.76 o                         
  -3  -8   1          4.03          4.10         2.04 o                         
  -2  -8   1         53.92         49.97         3.42 o                         
  -1  -8   1        173.26        173.89        10.05 o                         
   0  -8   1          4.94          7.50         1.57 o                         
   1  -8   1         16.77         14.01         2.71 o                         
   2  -8   1          6.97          7.46         1.55 o                         
   3  -8   1          0.04          0.52         1.45 o                         
   4  -8   1          2.79          0.64         1.43 o                         
   5  -8   1         13.84         12.13         1.74 o                         
   6  -8   1         18.07         17.36         2.37 o                         
  -5  -7   1         63.58         59.19         3.78 o                         
  -4  -7   1         54.94         63.14         3.28 o                         
  -3  -7   1          0.22         -1.66         1.86 o                         
  -2  -7   1         65.52         72.81         3.91 o                         
  -1  -7   1         41.64         42.21         2.73 o                         
   0  -7   1        142.06        139.68         5.69 o                         
   1  -7   1         26.38         27.98         2.22 o                         
   2  -7   1         44.41         49.73         3.19 o                         
   3  -7   1         28.33         23.80         3.34 o                         
   4  -7   1          4.74          8.28         2.04 o                         
   5  -7   1         71.09         73.12         4.55 o                         
   6  -7   1          0.05         -1.16         2.13 o                         
   7  -7   1          7.05          6.29         2.52 o                         
  -6  -6   1         66.20         54.00         3.78 o                         
  -5  -6   1         25.22         29.27         2.65 o                         
  -4  -6   1          0.02         -1.89         1.89 o                         
  -3  -6   1         19.30         28.91         2.77 o                         
  -2  -6   1         51.04         60.89         3.44 o                         
  -1  -6   1         11.98         11.91         2.32 o                         
   0  -6   1          0.40          2.03         1.36 o                         
   1  -6   1        294.30        316.73         9.60 o                         
   2  -6   1          0.07          0.37         2.04 o                         
   3  -6   1          1.01          1.92         1.97 o                         
   4  -6   1         56.27         52.26         4.94 o                         
   5  -6   1        300.86        324.57        12.01 o                         
   6  -6   1          6.06          3.58         2.61 o                         
   7  -6   1          3.19         16.46         4.65 o                         
  -6  -5   1        103.60         96.06         4.21 o                         
  -5  -5   1         43.09         44.96         5.37 o                         
  -4  -5   1         16.31         25.02         4.92 o                         
  -3  -5   1         19.19         20.65         2.09 o                         
  -2  -5   1        812.60        871.99        30.05 o                         
  -1  -5   1        204.16        211.00        10.65 o                         
   0  -5   1        626.56        691.46        33.49 o                         
   1  -5   1       1312.60       1566.17        53.42 o                         
   2  -5   1         71.40         91.18         6.20 o                         
   3  -5   1         12.56         15.38         2.14 o                         
   4  -5   1         42.19         42.68         3.51 o                         
   5  -5   1         19.61         22.28         2.93 o                         
   6  -5   1          5.03          8.48         2.77 o                         
  -6  -4   1        247.75        243.80         8.97 o                         
  -5  -4   1          1.98          5.24         1.92 o                         
  -4  -4   1          4.79          6.16         1.80 o                         
  -3  -4   1         83.40         89.17         3.83 o                         
  -2  -4   1         12.91         10.07         2.32 o                         
  -1  -4   1        528.16        521.12        25.36 o                         
   1  -4   1         49.47         49.56         2.43 o                         
   2  -4   1         23.27         31.01         2.43 o                         
   3  -4   1         49.71         67.55         3.63 o                         
   4  -4   1         12.15         12.29         2.03 o                         
   5  -4   1        180.66        199.19         7.77 o                         
   6  -4   1        116.15        117.15         8.52 o                         
  -7  -3   1          0.00          4.07         2.61 o                         
  -6  -3   1          0.63          3.71         1.88 o                         
  -5  -3   1          6.73          7.13         2.30 o                         
  -4  -3   1          0.42          0.14         2.08 o                         
  -3  -3   1         32.71         33.49         3.39 o                         
  -2  -3   1         59.68         49.45         3.48 o                         
   1  -3   1         64.99         65.91         3.78 o                         
   2  -3   1        101.89         96.11         5.42 o                         
   3  -3   1         31.26         34.27         2.81 o                         
   4  -3   1          8.97          7.06         1.92 o                         
   5  -3   1        210.35        202.63         8.20 o                         
   6  -3   1         56.85         51.10         4.84 o                         
   7  -3   1         50.12         44.14         5.81 o                         
  -7  -2   1         23.91         34.27         4.45 o                         
  -6  -2   1          2.47          6.98         2.85 o                         
  -5  -2   1         19.15         18.90         3.39 o                         
  -4  -2   1         71.22         80.31         3.64 o                         
  -3  -2   1        241.66        258.42        13.07 o                         
   1  -2   1       1515.96       1541.37        73.94 o                         
   2  -2   1        306.77        311.66        15.49 o                         
   3  -2   1        180.09        208.88         7.73 o                         
   4  -2   1         79.23         78.78         4.94 o                         
   5  -2   1          3.23          1.45         2.42 o                         
   6  -2   1        215.98        193.87        10.45 o                         
   7  -2   1         17.51          9.39         4.36 o                         
  -7  -1   1         37.73         38.72         5.32 o                         
  -6  -1   1          0.28          0.80         4.10 o                         
  -5  -1   1         26.23         33.33         3.71 o                         
  -4  -1   1         49.97         50.82         7.28 o                         
  -3  -1   1        112.92        118.73         4.02 o                         
   0  -1   1        780.11        759.25        68.19 o                         
   1  -1   1          0.65          0.19         0.48 o                         
   2  -1   1        392.48        399.34        13.83 o                         
   3  -1   1        760.39        835.71        28.71 o                         
   4  -1   1          0.37          3.39         2.03 o                         
   5  -1   1        101.46        104.05         6.49 o                         
   6  -1   1          7.65          6.73         3.68 o                         
   7  -1   1         62.14         39.20         5.90 o                         
  -6   0   1          5.61          4.67         2.60 o                         
  -5   0   1         24.63         25.49         3.12 o                         
  -4   0   1        837.18        798.96        27.82 o                         
  -3   0   1         59.05         66.51         2.81 o                         
  -2   0   1         63.49         60.91         2.50 o                         
  -1   0   1       3005.32       2148.05       102.79 o                         
   0   0   1        126.65        100.99         6.15 o                         
   1   0   1        380.89        357.14        34.79 o                         
   2   0   1         33.28         40.14         1.92 o                         
   3   0   1         27.68         26.55         2.40 o                         
   4   0   1          0.08          2.22         1.94 o                         
   5   0   1         14.40         17.95         2.63 o                         
   6   0   1         26.07         30.44         5.08 o                         
   7   0   1         24.77         11.52         4.84 o                         
  -6   1   1         90.66         88.56         6.87 o                         
  -5   1   1          0.06          1.74         2.90 o                         
  -4   1   1         59.67         54.51         3.93 o                         
  -3   1   1         21.15         22.25         2.04 o                         
  -2   1   1        200.87        193.79         6.91 o                         
  -1   1   1       1337.69       1249.94        59.91 o                         
   0   1   1       2941.50       2725.74        92.40 o                         
   1   1   1        607.60        583.05        19.85 o                         
   2   1   1          3.75          4.13         1.36 o                         
   3   1   1          4.17          3.63         1.64 o                         
   4   1   1         22.92         26.05         2.57 o                         
   5   1   1         84.66         85.71         3.99 o                         
   6   1   1          6.17          3.57         2.22 o                         
   7   1   1          0.84         -0.19         4.84 o                         
  -6   2   1          6.22          4.94         4.36 o                         
  -5   2   1        114.06        100.85        11.52 o                         
  -3   2   1          0.99          1.88         1.27 o                         
  -2   2   1         68.56         57.20         3.48 o                         
  -1   2   1       1049.66       1053.16        50.62 o                         
   0   2   1        412.88        405.12        13.86 o                         
   1   2   1         36.73         38.91         2.42 o                         
   2   2   1         35.73         37.46         2.90 o                         
   3   2   1          1.37          4.26         1.94 o                         
   4   2   1        233.59        235.21         7.42 o                         
   5   2   1          8.47          5.97         3.24 o                         
   6   2   1          4.01          6.76         3.01 o                         
   7   2   1          5.45         11.62         3.29 o                         
  -6   3   1        314.61        332.69        12.25 o                         
  -5   3   1        813.13        834.56        23.62 o                         
  -4   3   1        201.80        189.01         6.66 o                         
  -3   3   1        116.42        122.07         5.10 o                         
  -2   3   1       1635.89       1970.44        94.76 o                         
  -1   3   1       1896.15       1958.44        93.98 o                         
   0   3   1        696.36        726.77        24.78 o                         
   1   3   1         78.76         71.04         4.16 o                         
   2   3   1        738.82        743.34        36.01 o                         
   3   3   1         38.44         42.58         2.75 o                         
   4   3   1          0.44         -2.42         2.42 o                         
   5   3   1         55.02         55.79         3.09 o                         
   6   3   1         17.13         13.79         2.22 o                         
   7   3   1          0.08          0.68         1.94 o                         
  -6   4   1          0.67          1.84         3.00 o                         
  -5   4   1        150.85        156.73         6.35 o                         
  -4   4   1          1.25          1.89         1.81 o                         
  -3   4   1          8.86          9.53         2.05 o                         
  -2   4   1        198.21        205.54         7.84 o                         
  -1   4   1         19.16         14.56         1.68 o                         
   0   4   1         63.27         68.45         2.87 o                         
   1   4   1          0.11          1.26         1.26 o                         
   3   4   1          0.21          1.57         1.60 o                         
   4   4   1         11.79         12.55         2.09 o                         
   5   4   1        614.61        645.45        20.72 o                         
   6   4   1          1.03          0.99         1.69 o                         
  -7   5   1         14.52         12.87         4.65 o                         
  -6   5   1          1.69          0.61         3.92 o                         
  -5   5   1         48.60         52.82         3.87 o                         
  -4   5   1          9.46          9.50         2.16 o                         
  -3   5   1         27.52         28.92         3.24 o                         
  -2   5   1          4.91          4.16         2.90 o                         
  -1   5   1        111.99        133.01         5.28 o                         
   0   5   1        142.85        140.01         5.48 o                         
   1   5   1        159.58        121.57         7.45 o                         
   2   5   1         30.72         28.20         2.35 o                         
   3   5   1          0.01         -2.44         2.44 o                         
   4   5   1         21.49         24.48         2.57 o                         
   5   5   1        281.58        271.92         8.20 o                         
   6   5   1          3.42          3.78         1.74 o                         
  -7   6   1         33.10         21.30         3.39 o                         
  -6   6   1          0.58          1.65         2.86 o                         
  -5   6   1          4.08          6.41         2.14 o                         
  -4   6   1         24.66         26.61         3.03 o                         
  -3   6   1          1.95          4.24         2.02 o                         
  -2   6   1          4.10          5.77         1.45 o                         
  -1   6   1         57.21         52.87         2.74 o                         
   0   6   1          2.42          2.81         1.45 o                         
   1   6   1        185.40        187.58         7.48 o                         
   2   6   1          0.00          1.38         1.67 o                         
   3   6   1          0.14          0.83         1.71 o                         
   4   6   1          0.54          1.38         1.71 o                         
   5   6   1          7.47          8.80         1.98 o                         
  -7   7   1          0.72         -1.94         1.94 o                         
  -6   7   1          0.23         -0.18         2.81 o                         
  -5   7   1          8.20          8.71         2.46 o                         
  -4   7   1          0.00         -0.09         2.61 o                         
  -3   7   1         34.27         35.37         2.48 o                         
  -2   7   1          6.52          7.88         1.70 o                         
  -1   7   1        124.81        136.97         5.56 o                         
   0   7   1         33.45         30.73         5.71 o                         
   1   7   1         38.46         40.89         6.87 o                         
   2   7   1          1.23          4.87         1.85 o                         
   3   7   1          2.69          2.92         1.86 o                         
   4   7   1         23.61         26.70         3.05 o                         
   5   7   1         20.74         13.55         3.68 o                         
  -6   8   1          0.67          2.27         1.47 o                         
  -5   8   1         26.43         27.44         2.30 o                         
  -4   8   1         30.57         28.10         2.40 o                         
  -3   8   1          7.21          5.90         2.05 o                         
  -2   8   1         11.57         12.40         2.09 o                         
  -1   8   1        100.69        106.64         4.74 o                         
   0   8   1        365.29        361.44        15.05 o                         
   2   8   1          9.71          7.36         2.23 o                         
   3   8   1         28.91         23.40         4.26 o                         
   4   8   1         32.97         27.45         3.15 o                         
  -6   9   1          3.81          5.13         2.57 o                         
  -5   9   1         78.65         79.18         3.14 o                         
  -4   9   1        112.25        105.42         3.84 o                         
  -3   9   1        112.50        118.17         4.26 o                         
  -2   9   1          0.09         -1.89         1.89 o                         
  -1   9   1        157.78        165.60         6.78 o                         
   0   9   1        946.73        955.87        38.47 o                         
   1   9   1          6.34          7.55         2.42 o                         
   2   9   1          2.68          2.03         2.42 o                         
   3   9   1         19.27          9.87         2.90 o                         
   4   9   1          0.01         -2.32         2.71 o                         
  -5  10   1          0.59          2.05         1.67 o                         
  -4  10   1          4.09          4.42         1.50 o                         
  -3  10   1         24.63         24.39         3.26 o                         
  -2  10   1          5.35          5.83         1.81 o                         
  -1  10   1         87.75         83.58         5.66 o                         
   0  10   1         14.29         16.60         2.46 o                         
   1  10   1         26.06         23.23         3.19 o                         
   2  10   1          0.20         -2.61         2.61 o                         
  -4  11   1          0.78          2.81         3.29 o                         
  -3  11   1          0.03          2.27         1.56 o                         
  -2  11   1         15.98         16.18         2.32 o                         
  -1  11   1         16.15         22.55         4.79 o                         
   0  11   1         62.16         61.46         4.55 o                         
   1  11   1          1.72          5.90         2.52 o                         
  -2  12   1         14.72         16.17         3.58 o                         
   0 -12   2          7.27          4.41         2.23 o                         
   1 -12   2         11.03         11.80         1.69 o                         
   2 -12   2         44.10         42.47         2.45 o                         
   3 -12   2         15.86         16.81         1.88 o                         
  -2 -11   2         76.41         71.62         6.00 o                         
  -1 -11   2        109.70        108.40         4.85 o                         
   0 -11   2         45.75         45.01         2.94 o                         
   1 -11   2         22.28         19.91         2.47 o                         
   2 -11   2          1.37          2.12         1.43 o                         
   3 -11   2         12.34         14.49         2.09 o                         
   4 -11   2         28.73         25.98         1.81 o                         
   5 -11   2         22.13         24.59         2.71 o                         
  -3 -10   2          2.83          3.87         4.36 o                         
  -2 -10   2         12.16         10.84         3.00 o                         
  -1 -10   2        323.49        349.52        16.89 o                         
   0 -10   2          0.78          2.80         1.63 o                         
   1 -10   2        186.98        211.89         8.01 o                         
   2 -10   2        259.17        272.94         8.23 o                         
   3 -10   2          0.62         -0.77         1.64 o                         
   4 -10   2         23.25         22.73         2.99 o                         
   5 -10   2          0.29         -1.15         1.15 o                         
  -4  -9   2         15.50         12.87         5.90 o                         
  -3  -9   2         18.22         18.38         2.47 o                         
  -2  -9   2         16.18         16.70         2.37 o                         
  -1  -9   2         15.10         15.27         2.20 o                         
   0  -9   2        606.43        681.43        23.72 o                         
   1  -9   2        475.12        517.13        22.36 o                         
   2  -9   2         48.13         49.22         3.51 o                         
   3  -9   2          0.23          2.63         1.60 o                         
   4  -9   2         79.44         77.59         3.13 o                         
   5  -9   2          9.64         10.25         2.26 o                         
   6  -9   2         16.72         18.49         2.52 o                         
  -4  -8   2          0.25          2.12         1.82 o                         
  -3  -8   2         14.59         16.43         2.48 o                         
  -2  -8   2          2.94          6.92         1.90 o                         
  -1  -8   2         57.57         60.74         4.48 o                         
   0  -8   2         44.15         45.97         2.95 o                         
   1  -8   2        135.88        132.08         9.07 o                         
   2  -8   2         11.35         13.61         1.82 o                         
   3  -8   2          0.03         -2.08         2.08 o                         
   4  -8   2         36.59         36.74         3.11 o                         
   5  -8   2         11.74          8.83         1.89 o                         
   6  -8   2         29.00         32.79         2.60 o                         
  -5  -7   2          1.54          2.98         1.71 o                         
  -4  -7   2         10.61          8.94         2.07 o                         
  -3  -7   2         31.55         36.47         3.61 o                         
  -2  -7   2         26.92         32.82         2.72 o                         
  -1  -7   2         31.30         31.70         2.56 o                         
   0  -7   2         43.71         57.44         3.29 o                         
   1  -7   2         58.19         66.68         2.95 o                         
   2  -7   2         11.20         12.40         2.11 o                         
   3  -7   2          4.58          5.15         2.02 o                         
   4  -7   2        139.52        125.51         5.54 o                         
   5  -7   2          4.44         12.10         4.74 o                         
   6  -7   2         37.12         42.40         4.26 o                         
  -6  -6   2        223.48        210.47         7.67 o                         
  -5  -6   2         17.61         14.45         3.82 o                         
  -4  -6   2         22.81         26.39         3.78 o                         
  -3  -6   2        205.34        216.81         6.95 o                         
  -2  -6   2        113.34        121.09         4.71 o                         
  -1  -6   2        622.19        693.50        33.78 o                         
   0  -6   2         35.40         45.79         3.19 o                         
   1  -6   2         52.00         51.88         2.92 o                         
   2  -6   2         69.83         58.97         3.51 o                         
   3  -6   2          7.57         13.05         1.86 o                         
   4  -6   2         95.82        100.55         3.93 o                         
   5  -6   2        122.20        128.40         7.99 o                         
   6  -6   2         23.32         25.26         4.16 o                         
  -6  -5   2         81.15         79.18         3.80 o                         
  -5  -5   2         11.51         11.25         2.05 o                         
  -4  -5   2          3.66          7.01         1.89 o                         
  -3  -5   2        156.10        154.34         5.33 o                         
  -2  -5   2        362.44        372.64        18.49 o                         
  -1  -5   2          1.75          1.36         1.55 o                         
   0  -5   2        636.23        718.67        34.85 o                         
   1  -5   2        381.60        448.51        15.78 o                         
   2  -5   2         57.80         65.31         3.51 o                         
   3  -5   2          1.53          3.89         1.84 o                         
   4  -5   2        114.80        112.04         4.37 o                         
   5  -5   2        194.94        216.04         8.42 o                         
   6  -5   2          0.00          4.16         3.05 o                         
  -7  -4   2          7.50         13.75         3.29 o                         
  -6  -4   2         24.40         27.59         3.19 o                         
  -5  -4   2         41.60         43.71         4.50 o                         
  -4  -4   2         33.11         36.75         3.51 o                         
  -3  -4   2         68.27         64.99         3.39 o                         
  -2  -4   2         14.64         11.91         2.71 o                         
   1  -4   2       1063.45       1191.87        57.39 o                         
   2  -4   2         80.23         86.61         3.73 o                         
   3  -4   2        773.70        860.07        41.62 o                         
   4  -4   2        224.02        223.93        12.83 o                         
   5  -4   2         90.14         87.76         4.41 o                         
   6  -4   2          0.54          5.32         3.10 o                         
   7  -4   2          0.02          6.10         3.68 o                         
  -7  -3   2          0.10          3.03         2.40 o                         
  -6  -3   2         23.59         29.52         5.42 o                         
  -5  -3   2         20.03         21.52         3.15 o                         
  -4  -3   2         18.90         21.64         2.24 o                         
  -3  -3   2         19.97         20.52         3.39 o                         
   1  -3   2       1142.07       1146.18        55.17 o                         
   2  -3   2        919.60        973.52        33.27 o                         
   3  -3   2        174.54        210.13        10.74 o                         
   4  -3   2         44.18         39.05         3.00 o                         
   5  -3   2        197.35        195.90        11.81 o                         
   6  -3   2          5.33          6.78         2.90 o                         
   7  -3   2         17.93         15.49         3.97 o                         
  -7  -2   2         31.30         31.07         4.36 o                         
  -6  -2   2          0.81          7.88         5.86 o                         
  -5  -2   2         14.34         19.40         5.81 o                         
  -4  -2   2         45.03         52.72         4.43 o                         
  -3  -2   2         62.52         61.36         4.65 o                         
   0  -2   2        798.27        769.79        26.23 o                         
   1  -2   2        167.75        172.78         6.16 o                         
   2  -2   2        250.38        276.32         9.75 o                         
   3  -2   2        855.90        957.05        46.17 o                         
   4  -2   2         23.84         26.81         3.00 o                         
   5  -2   2         14.85         22.46         3.19 o                         
   6  -2   2         46.04         48.01         4.26 o                         
   7  -2   2          4.94          8.52         3.78 o                         
  -7  -1   2         14.20         12.49         5.90 o                         
  -6  -1   2          4.84          6.69         4.02 o                         
  -5  -1   2         18.46         21.55         2.88 o                         
  -4  -1   2        329.81        307.63         9.51 o                         
  -3  -1   2        179.18        165.29         9.79 o                         
  -1  -1   2        782.82        743.15        35.62 o                         
   0  -1   2        896.94        779.99        32.57 o                         
   1  -1   2         95.26         79.12         3.05 o                         
   2  -1   2        416.23        459.13        15.85 o                         
   3  -1   2       1204.32       1381.79        50.11 o                         
   4  -1   2         17.84         17.31         2.44 o                         
   5  -1   2         20.76         25.89         3.97 o                         
   6  -1   2        210.40        193.78        13.60 o                         
   7  -1   2          0.82          3.39         3.87 o                         
  -6   0   2         38.46         56.91         7.55 o                         
  -5   0   2         23.75         21.88         3.35 o                         
  -4   0   2        358.89        329.33        12.46 o                         
  -3   0   2         34.42         30.93         2.87 o                         
  -2   0   2        488.22        502.05        24.39 o                         
  -1   0   2       5353.32       4789.04       161.90 o                         
   0   0   2        535.84        514.07        21.48 o                         
   1   0   2       5032.73       4540.86       238.05 o                         
   2   0   2        251.90        241.19         8.52 o                         
   3   0   2        188.41        201.69         6.33 o                         
   4   0   2        122.47        125.67         7.02 o                         
   5   0   2          2.91          2.39         2.04 o                         
   6   0   2         24.61         18.58         2.71 o                         
   7   0   2         18.77         16.87         3.16 o                         
  -5   1   2          8.46          6.52         2.92 o                         
  -4   1   2          7.47          2.81         2.54 o                         
  -3   1   2         13.82         14.17         2.66 o                         
  -2   1   2        474.17        479.88        23.43 o                         
  -1   1   2          7.65          8.18         1.10 o                         
   0   1   2       2383.16       2168.39        73.37 o                         
   1   1   2       6375.56       5636.75       190.54 o                         
   2   1   2        133.94        147.21         4.53 o                         
   3   1   2         74.40         68.20         3.56 o                         
   4   1   2         21.18         25.03         2.51 o                         
   5   1   2         58.77         58.42         5.39 o                         
   6   1   2          0.23         -0.25         2.12 o                         
   7   1   2          0.05         -0.10         2.52 o                         
  -6   2   2         33.60         30.98         4.94 o                         
  -5   2   2         61.30         64.41         4.99 o                         
  -4   2   2          5.05          2.99         2.00 o                         
  -3   2   2          1.25          1.52         1.64 o                         
  -2   2   2        203.39        222.62        11.33 o                         
  -1   2   2         10.02         12.17         1.16 o                         
   0   2   2       3851.80       3659.51       123.81 o                         
   1   2   2         19.25         19.90         1.44 o                         
   2   2   2         66.62         67.37         4.29 o                         
   3   2   2        106.05         96.34         7.31 o                         
   4   2   2         13.66         15.89         2.05 o                         
   5   2   2        448.88        461.55        13.54 o                         
   6   2   2         13.92         11.53         1.98 o                         
   7   2   2          0.18          4.84         2.13 o                         
  -6   3   2         70.09         91.76         6.87 o                         
  -5   3   2          0.00         -2.17         2.17 o                         
  -4   3   2         10.89         11.57         3.02 o                         
  -3   3   2         68.70         72.17         3.86 o                         
  -2   3   2       1558.85       1723.14        82.95 o                         
  -1   3   2        256.23        270.04         9.55 o                         
   0   3   2        232.93        225.07         8.04 o                         
   1   3   2        819.78        897.84        30.63 o                         
   2   3   2         46.25         52.16         3.48 o                         
   3   3   2          1.60          3.26         1.52 o                         
   4   3   2         14.62         17.11         2.21 o                         
   5   3   2        207.97        213.86         6.80 o                         
   6   3   2          0.30          2.08         3.48 o                         
  -7   4   2          8.95         10.26         5.71 o                         
  -6   4   2        350.46        374.55        17.42 o                         
  -5   4   2          0.41         -1.05         2.09 o                         
  -4   4   2          2.23          4.62         2.90 o                         
  -3   4   2          1.28         -0.65         2.09 o                         
  -2   4   2        164.20        201.13        10.74 o                         
  -1   4   2        350.89        365.43        12.76 o                         
   0   4   2         51.08         53.61         2.35 o                         
   1   4   2        512.37        552.89        15.70 o                         
   2   4   2          7.38         10.63         1.89 o                         
   3   4   2         25.41         22.56         2.24 o                         
   4   4   2          8.47         12.12         1.98 o                         
   5   4   2          9.14         10.16         1.79 o                         
   6   4   2          8.17          8.25         2.42 o                         
  -7   5   2          3.67         -3.29         4.26 o                         
  -6   5   2         39.01         38.82         5.61 o                         
  -5   5   2         88.92         88.43         5.18 o                         
  -4   5   2          5.22          5.71         3.29 o                         
  -3   5   2         10.59         15.41         2.87 o                         
  -2   5   2          1.00          0.81         1.70 o                         
  -1   5   2        490.25        471.22        16.52 o                         
   0   5   2          1.98          1.80         1.31 o                         
   1   5   2         25.65         31.79         5.47 o                         
   2   5   2          0.72          2.47         1.49 o                         
   3   5   2          7.55          7.81         1.77 o                         
   4   5   2          9.32         11.24         4.34 o                         
   5   5   2          6.95          7.43         1.79 o                         
   6   5   2          0.80          0.10         1.55 o                         
  -7   6   2         11.21         11.42         3.00 o                         
  -6   6   2          0.27          0.29         2.66 o                         
  -5   6   2         24.29         24.83         2.67 o                         
  -4   6   2         17.57         17.81         2.67 o                         
  -3   6   2          6.06          4.93         2.31 o                         
  -2   6   2         14.69         13.98         1.86 o                         
  -1   6   2         27.26         29.98         2.53 o                         
   0   6   2        141.01        114.33         5.04 o                         
   1   6   2         96.76         93.39         4.55 o                         
   2   6   2         96.26         87.59         3.91 o                         
   3   6   2        118.26        111.48         4.26 o                         
   4   6   2         16.89         19.57         3.20 o                         
   5   6   2          0.01          0.24         1.69 o                         
  -6   7   2          0.49         -0.48         1.58 o                         
  -5   7   2          7.19          9.98         2.67 o                         
  -4   7   2         42.18         34.40         2.55 o                         
  -3   7   2         14.77         14.96         2.08 o                         
  -2   7   2          0.40          3.88         3.39 o                         
  -1   7   2         34.97         35.94         2.78 o                         
   0   7   2        286.34        279.41        10.65 o                         
   1   7   2        105.36        102.79         6.10 o                         
   2   7   2         27.11         22.43         6.78 o                         
   3   7   2         14.75         26.52         5.81 o                         
   4   7   2          0.42         -0.34         2.15 o                         
   5   7   2          0.80          4.07         2.23 o                         
  -6   8   2         12.89         18.05         2.20 o                         
  -5   8   2          8.00          7.68         1.57 o                         
  -4   8   2         48.96         43.70         2.63 o                         
  -3   8   2          1.18          0.01         1.62 o                         
  -2   8   2         14.68         16.77         2.08 o                         
  -1   8   2        173.10        178.76         7.00 o                         
   0   8   2          2.34          2.09         3.87 o                         
   1   8   2          4.56          3.29         2.13 o                         
   2   8   2          3.03          2.23         2.32 o                         
   3   8   2         30.00         28.27         3.58 o                         
   4   8   2          0.83         -3.10         3.10 o                         
  -6   9   2          0.29          1.74         2.52 o                         
  -5   9   2         24.95         23.94         3.48 o                         
  -4   9   2         26.98         22.07         2.23 o                         
  -3   9   2          1.13          1.23         1.88 o                         
  -2   9   2         16.27         13.22         2.09 o                         
  -1   9   2          0.11          1.21         1.79 o                         
   0   9   2         26.98         29.50         3.10 o                         
   1   9   2          7.50          8.72         2.17 o                         
   2   9   2          3.90          0.39         2.32 o                         
   3   9   2          2.44          4.50         2.04 o                         
  -5  10   2          0.74         -1.82         2.66 o                         
  -4  10   2          0.55         -1.88         1.88 o                         
  -3  10   2          1.48          2.49         1.67 o                         
  -2  10   2         16.49         17.47         2.40 o                         
  -1  10   2          4.06          2.74         1.91 o                         
   0  10   2         45.80         46.27         3.97 o                         
   1  10   2         31.96         27.68         3.39 o                         
   2  10   2          9.96         10.45         2.90 o                         
  -4  11   2          1.41          3.97         1.74 o                         
  -3  11   2          0.00          0.48         2.03 o                         
  -2  11   2         44.94         49.98         3.38 o                         
  -1  11   2          0.09         -1.84         2.52 o                         
   0  11   2         31.79         43.75         4.16 o                         
   0 -12   3          4.19          2.70         1.65 o                         
   1 -12   3          1.60          2.81         1.65 o                         
   2 -12   3          8.16          8.24         1.79 o                         
   3 -12   3          2.37          1.41         1.79 o                         
   4 -12   3          0.02         -1.94         1.94 o                         
  -2 -11   3          8.18         19.84         5.61 o                         
  -1 -11   3         24.01         18.78         3.03 o                         
   0 -11   3         13.54         14.78         2.32 o                         
   1 -11   3          1.04          0.48         1.37 o                         
   2 -11   3          3.74          5.16         1.84 o                         
   3 -11   3         15.22         18.01         3.29 o                         
   4 -11   3          0.27         -0.80         1.14 o                         
   5 -11   3          3.37          4.74         1.74 o                         
  -3 -10   3         32.16         22.84         7.07 o                         
  -2 -10   3         93.68         91.53         4.68 o                         
  -1 -10   3        261.41        284.63        18.10 o                         
   0 -10   3         11.55         12.48         2.04 o                         
   1 -10   3         39.53         35.51         3.15 o                         
   2 -10   3         39.77         38.07         2.39 o                         
   3 -10   3          4.43          4.47         1.40 o                         
   4 -10   3          0.21         -0.03         1.44 o                         
   5 -10   3          0.03          1.51         1.22 o                         
  -4  -9   3          6.35          5.74         1.88 o                         
  -3  -9   3         29.57         24.47         3.19 o                         
  -2  -9   3         26.75         27.57         2.96 o                         
  -1  -9   3        165.61        168.35         6.80 o                         
   0  -9   3         84.88         92.44         4.31 o                         
   1  -9   3         80.99         84.24         7.08 o                         
   2  -9   3         55.81         54.05         3.00 o                         
   3  -9   3          1.05          3.93         1.37 o                         
   4  -9   3         22.43         26.97         2.14 o                         
   5  -9   3          4.66          6.59         1.42 o                         
   6  -9   3         11.38         11.33         2.71 o                         
  -5  -8   3          2.16          2.74         1.54 o                         
  -4  -8   3         21.20         26.32         3.00 o                         
  -3  -8   3          2.46          2.30         2.28 o                         
  -2  -8   3          7.47         10.68         2.00 o                         
  -1  -8   3         37.01         41.62         4.02 o                         
   0  -8   3        130.91        146.63         6.00 o                         
   1  -8   3         11.95         16.23         1.95 o                         
   2  -8   3         15.74         16.31         2.61 o                         
   3  -8   3          2.46          1.10         1.91 o                         
   4  -8   3          0.05          4.23         2.42 o                         
   5  -8   3         62.38         65.62         6.97 o                         
   6  -8   3          0.30          2.03         2.13 o                         
  -6  -7   3          2.00          2.71         1.30 o                         
  -5  -7   3          9.65          5.07         1.61 o                         
  -4  -7   3         97.92        107.41         4.57 o                         
  -3  -7   3        158.18        175.87         5.35 o                         
  -2  -7   3          9.17         12.36         2.04 o                         
  -1  -7   3          0.34          1.33         1.79 o                         
   0  -7   3          6.36          8.92         1.61 o                         
   1  -7   3        188.25        209.91         7.98 o                         
   2  -7   3         22.78         23.40         3.68 o                         
   3  -7   3         17.32         20.20         3.73 o                         
   4  -7   3        397.47        412.20        14.82 o                         
   5  -7   3         29.49         34.75         4.16 o                         
   6  -7   3         21.29         21.59         3.58 o                         
  -6  -6   3         26.42         27.86         2.42 o                         
  -5  -6   3        216.75        177.90        12.49 o                         
  -4  -6   3        180.79        188.54         6.33 o                         
  -3  -6   3         67.06         78.04         5.90 o                         
  -2  -6   3         12.42         15.48         2.34 o                         
  -1  -6   3        388.69        455.97        22.46 o                         
   0  -6   3         11.60         12.78         2.61 o                         
   1  -6   3        259.45        302.20        11.58 o                         
   2  -6   3        224.37        218.89         7.29 o                         
   3  -6   3         14.75         16.27         2.04 o                         
   4  -6   3        861.13        922.56        29.35 o                         
   5  -6   3          1.86          1.66         1.95 o                         
   6  -6   3          0.52         -0.10         2.81 o                         
  -6  -5   3        170.37        175.33         7.07 o                         
  -5  -5   3         24.41         27.03         3.35 o                         
  -4  -5   3         14.12         18.74         2.40 o                         
  -3  -5   3        128.97        134.46         5.03 o                         
  -2  -5   3         13.58         11.71         3.10 o                         
  -1  -5   3        502.45        536.79        26.23 o                         
   0  -5   3        756.49        886.88        42.88 o                         
   1  -5   3          2.79          2.13         2.42 o                         
   2  -5   3         21.80         24.49         3.19 o                         
   3  -5   3         19.45         20.15         3.63 o                         
   4  -5   3        120.06        121.44         5.28 o                         
   5  -5   3         59.65         64.96         6.24 o                         
   6  -5   3          2.64          1.09         3.05 o                         
  -7  -4   3          0.71          1.05         1.83 o                         
  -6  -4   3         12.79         18.31         5.90 o                         
  -5  -4   3          1.05          1.90         2.46 o                         
  -4  -4   3          3.03          3.68         3.97 o                         
  -3  -4   3         18.22         20.71         2.45 o                         
  -2  -4   3          0.25          0.00         2.23 o                         
   1  -4   3        257.18        283.98        14.23 o                         
   2  -4   3          2.35         10.45         3.48 o                         
   3  -4   3         30.61         36.01         3.10 o                         
   4  -4   3          0.23          1.33         1.71 o                         
   5  -4   3        125.12        127.71         5.74 o                         
   6  -4   3         11.30         12.29         3.29 o                         
   7  -4   3          3.38         -0.29         3.29 o                         
  -7  -3   3         19.62         26.05         3.28 o                         
  -6  -3   3          0.24         -3.39         3.39 o                         
  -5  -3   3         42.51         46.16         4.29 o                         
  -4  -3   3        106.16         97.13         4.37 o                         
  -3  -3   3         15.34         11.04         3.10 o                         
   0  -3   3         37.80         45.50         1.98 o                         
   1  -3   3        826.76        857.36        29.26 o                         
   2  -3   3        217.45        230.01         6.76 o                         
   3  -3   3        157.49        172.28         9.00 o                         
   4  -3   3         60.96         64.68         3.77 o                         
   5  -3   3         13.98         10.94         2.81 o                         
   6  -3   3         15.11         11.81         2.90 o                         
   7  -3   3         14.35         27.01         4.45 o                         
  -6  -2   3         22.62         29.45         6.68 o                         
  -5  -2   3          5.38          7.52         2.77 o                         
  -4  -2   3        224.37        202.09        13.16 o                         
   0  -2   3         31.35         42.73         1.88 o                         
   1  -2   3         86.76         78.55         3.08 o                         
   2  -2   3       1069.13       1155.58        32.24 o                         
   3  -2   3         76.79         91.59         4.05 o                         
   4  -2   3        102.69        105.36         5.17 o                         
   5  -2   3          9.06          3.87         2.06 o                         
   6  -2   3         83.26         64.70         5.95 o                         
   7  -2   3          7.90         11.23         3.48 o                         
  -6  -1   3          0.60          7.07         4.36 o                         
  -5  -1   3        211.23        217.74         9.39 o                         
  -4  -1   3         14.90         12.08         3.29 o                         
  -3  -1   3        298.27        370.74        13.21 o                         
  -2  -1   3        903.87        931.59        44.82 o                         
  -1  -1   3      10733.59       9613.53       324.92 o                         
   0  -1   3          0.37          0.29         0.87 o                         
   1  -1   3        348.00        334.90        11.73 o                         
   2  -1   3       1810.12       1854.70        51.43 o                         
   3  -1   3         63.82         59.40         3.18 o                         
   4  -1   3        225.98        218.11         8.66 o                         
   5  -1   3         35.15         32.67         3.08 o                         
   6  -1   3         59.59         48.87         4.16 o                         
   7  -1   3         39.18         31.07         4.65 o                         
  -5   0   3         33.05         38.06         4.82 o                         
  -4   0   3         69.04         76.80         5.92 o                         
  -3   0   3        399.88        425.17        15.55 o                         
  -2   0   3        141.13        159.41         8.13 o                         
  -1   0   3         16.21         18.05         1.26 o                         
   0   0   3       4839.06       4108.61       138.87 o                         
   1   0   3       1937.46       1877.91        94.27 o                         
   2   0   3          6.96          8.73         1.32 o                         
   3   0   3         15.40         15.29         2.57 o                         
   4   0   3         38.85         44.90         3.20 o                         
   5   0   3         47.58         48.64         3.33 o                         
   6   0   3          0.01         -0.49         3.29 o                         
  -5   1   3          0.01          0.00         3.25 o                         
  -4   1   3         71.39         64.31         5.44 o                         
  -3   1   3         31.34         31.99         3.37 o                         
  -2   1   3        859.38        869.75        42.11 o                         
  -1   1   3          2.04          5.25         1.31 o                         
   0   1   3       2166.83       1948.46        66.04 o                         
   1   1   3       1537.31       1500.88        50.92 o                         
   2   1   3         67.05         68.67         2.75 o                         
   3   1   3          1.51          1.33         1.67 o                         
   4   1   3         33.62         30.99         2.74 o                         
   5   1   3          6.08         10.04         4.69 o                         
   6   1   3          3.71          4.40         1.87 o                         
  -6   2   3        275.65        293.53        11.31 o                         
  -5   2   3         13.34         12.54         2.65 o                         
  -4   2   3        136.61        124.48         5.78 o                         
  -3   2   3        294.45        306.92        15.97 o                         
  -2   2   3        426.55        479.59        23.62 o                         
  -1   2   3          1.38          1.50         0.62 o                         
   0   2   3        379.52        381.18        13.21 o                         
   1   2   3        645.35        658.57        18.42 o                         
   2   2   3         15.09         14.02         1.86 o                         
   3   2   3          0.49          1.69         1.58 o                         
   4   2   3        296.94        294.25        12.20 o                         
   5   2   3         65.38         67.01         3.23 o                         
   6   2   3         41.88         43.58         2.96 o                         
  -6   3   3        630.17        652.97        22.83 o                         
  -5   3   3         49.60         43.06         3.55 o                         
  -4   3   3        146.87        131.36         5.78 o                         
  -3   3   3        223.52        238.01        13.07 o                         
  -2   3   3          5.38          5.03         1.55 o                         
  -1   3   3         66.92         58.70         2.80 o                         
   0   3   3          0.59         -0.05         0.83 o                         
   1   3   3        151.08        167.61         8.61 o                         
   2   3   3         15.53         15.16         2.03 o                         
   3   3   3         16.13         18.95         2.36 o                         
   4   3   3         11.16         13.72         1.98 o                         
   5   3   3         81.37         83.73         4.14 o                         
   6   3   3          1.77          2.03         1.67 o                         
  -7   4   3          0.09         -3.39         3.39 o                         
  -6   4   3          0.98          6.49         2.81 o                         
  -5   4   3        149.29        154.44         6.46 o                         
  -4   4   3        163.36        148.95         6.26 o                         
  -3   4   3        102.55         86.03         4.65 o                         
  -2   4   3        332.79        351.81        14.56 o                         
  -1   4   3        139.66        138.34         6.77 o                         
   0   4   3       1141.12       1034.12        39.86 o                         
   1   4   3        117.33        143.76         7.04 o                         
   2   4   3         28.81         30.34         2.40 o                         
   3   4   3         44.52         42.04         3.85 o                         
   4   4   3        187.01        194.89         6.30 o                         
   5   4   3          1.10          0.44         1.79 o                         
   6   4   3          0.19          2.23         1.55 o                         
  -7   5   3          5.91          0.77         3.97 o                         
  -6   5   3          1.93          1.75         1.99 o                         
  -5   5   3         50.99         52.61         3.59 o                         
  -4   5   3         24.60         24.25         3.11 o                         
  -3   5   3         49.57         49.55         2.75 o                         
  -2   5   3         65.69         72.04         3.36 o                         
  -1   5   3        583.44        527.80        27.01 o                         
   0   5   3         50.41         47.73         5.46 o                         
   1   5   3          4.26          5.42         1.94 o                         
   2   5   3          4.07          3.20         1.54 o                         
   3   5   3         13.29         17.10         2.41 o                         
   4   5   3         10.07         13.41         5.03 o                         
   5   5   3          7.98          7.70         2.13 o                         
  -7   6   3          5.54          3.00         2.23 o                         
  -6   6   3          0.58         -0.19         1.72 o                         
  -5   6   3          1.44          2.80         1.81 o                         
  -4   6   3         19.35         14.44         2.22 o                         
  -3   6   3          5.43          5.59         1.97 o                         
  -2   6   3        193.70        191.19         7.55 o                         
  -1   6   3        180.51        167.19         6.78 o                         
   0   6   3         12.70          9.87         2.32 o                         
   1   6   3          4.37          6.78         2.03 o                         
   2   6   3         35.70         35.02         8.57 o                         
   3   6   3          1.60          1.93         2.06 o                         
   4   6   3          1.07          2.14         1.81 o                         
   5   6   3         12.79         19.21         3.15 o                         
  -6   7   3         22.37         24.17         3.29 o                         
  -5   7   3          0.13         -2.03         3.29 o                         
  -4   7   3          7.11          8.02         2.71 o                         
  -3   7   3          5.07          3.54         1.61 o                         
  -2   7   3         13.27         13.39         2.63 o                         
  -1   7   3         80.55         78.10         4.06 o                         
   0   7   3        125.30        121.24        12.39 o                         
   1   7   3         22.49         19.75         3.00 o                         
   2   7   3         35.95         24.20         3.19 o                         
   3   7   3        125.23        103.88         4.90 o                         
   4   7   3          0.64          2.73         1.87 o                         
  -6   8   3          0.65         -0.59         1.28 o                         
  -5   8   3          0.44          0.28         1.50 o                         
  -4   8   3         30.79         31.09         2.56 o                         
  -3   8   3         17.02         18.64         2.46 o                         
  -2   8   3         38.56         36.79         2.88 o                         
  -1   8   3        122.38        118.59         5.21 o                         
   0   8   3          5.98          4.78         2.81 o                         
   1   8   3          0.49         -0.77         2.13 o                         
   2   8   3          0.74          3.19         2.42 o                         
   3   8   3         19.33         11.33         2.71 o                         
   4   8   3         12.74          7.65         2.23 o                         
  -5   9   3          4.14          2.03         1.74 o                         
  -4   9   3         26.46         23.82         2.65 o                         
  -3   9   3          4.01          4.72         1.72 o                         
  -2   9   3          2.11          5.88         2.13 o                         
  -1   9   3         28.07         24.56         3.15 o                         
   0   9   3          6.57          4.36         2.52 o                         
   1   9   3         36.79         33.83         3.07 o                         
   2   9   3          3.91          6.23         2.05 o                         
   3   9   3          0.28          1.36         2.90 o                         
  -4  10   3         16.08         38.24         6.58 o                         
  -3  10   3         21.66         21.31         2.56 o                         
  -2  10   3          0.01          2.32         2.00 o                         
  -1  10   3          0.72         -2.34         2.34 o                         
   0  10   3         48.85         41.53         3.87 o                         
   1  10   3         91.24         91.56         5.81 o                         
  -3  11   3          4.66          3.39         2.32 o                         
  -2  11   3          0.05          0.97         3.58 o                         
   1 -13   4         12.03         13.55         2.32 o                         
  -1 -12   4         54.75         55.26         4.45 o                         
   0 -12   4          3.32          3.75         1.64 o                         
   1 -12   4          5.45          7.36         1.69 o                         
   2 -12   4          8.11          7.74         1.44 o                         
   3 -12   4          5.51         12.13         9.29 o                         
   4 -12   4         36.17         35.98         2.74 o                         
  -2 -11   4         44.81         39.20         6.10 o                         
  -1 -11   4         71.05         73.94         3.98 o                         
   0 -11   4         14.27         17.00         2.37 o                         
   1 -11   4          1.73          1.55         1.40 o                         
   2 -11   4        137.31        133.40         4.51 o                         
   3 -11   4         55.09         55.88         2.48 o                         
   4 -11   4         15.40         14.91         1.49 o                         
   5 -11   4         15.33         20.52         2.52 o                         
  -2 -10   4        215.90        214.72         8.28 o                         
  -1 -10   4         52.94         60.30         7.07 o                         
   0 -10   4         12.30         11.19         1.88 o                         
   1 -10   4         41.15         43.32         2.84 o                         
   2 -10   4        145.25        151.17         5.00 o                         
   3 -10   4         93.03         80.90         3.18 o                         
   4 -10   4          8.86          5.66         1.33 o                         
   5 -10   4          4.54          2.73         1.28 o                         
  -4  -9   4          0.22         -1.41         2.23 o                         
  -3  -9   4          1.98          4.16         1.98 o                         
  -2  -9   4          0.80          1.57         1.94 o                         
  -1  -9   4          9.42         10.34         2.29 o                         
   0  -9   4         13.61         11.96         1.81 o                         
   1  -9   4         74.30         85.54         4.72 o                         
   2  -9   4        238.23        272.68         8.31 o                         
   3  -9   4         91.61         93.52         4.60 o                         
   4  -9   4         37.76         37.53         2.40 o                         
   5  -9   4          0.00          1.24         1.69 o                         
   6  -9   4          2.15          5.61         1.84 o                         
  -5  -8   4          0.87          1.69         2.13 o                         
  -4  -8   4          0.00          3.42         2.12 o                         
  -3  -8   4         58.91         63.85         4.23 o                         
  -2  -8   4         32.30         38.09         2.94 o                         
  -1  -8   4          2.80          3.11         1.81 o                         
   0  -8   4          0.39          2.32         1.63 o                         
   1  -8   4        498.77        528.94        16.37 o                         
   2  -8   4        291.77        287.08        10.47 o                         
   3  -8   4         18.19         20.49         2.91 o                         
   4  -8   4         69.64         69.86         4.16 o                         
   5  -8   4         18.21         18.10         3.29 o                         
   6  -8   4         23.21         19.55         3.10 o                         
  -6  -7   4         18.72         14.54         4.26 o                         
  -5  -7   4         28.08         29.47         4.69 o                         
  -4  -7   4         25.04         22.95         3.48 o                         
  -3  -7   4        206.41        228.28         7.41 o                         
  -2  -7   4        145.51        146.61         5.55 o                         
  -1  -7   4         95.90         94.11         8.91 o                         
   0  -7   4        776.92        891.72        30.70 o                         
   1  -7   4          6.01          6.47         1.59 o                         
   2  -7   4         15.05         17.10         2.54 o                         
   3  -7   4         67.57         71.46         4.77 o                         
   4  -7   4         30.85         27.39         3.61 o                         
   5  -7   4         86.61         90.21         6.00 o                         
   6  -7   4          7.67          6.87         2.42 o                         
  -6  -6   4          0.32          1.59         1.65 o                         
  -4  -6   4         98.78        104.78         6.24 o                         
  -3  -6   4          8.41          8.65         2.93 o                         
  -2  -6   4         74.38         68.70         3.85 o                         
  -1  -6   4          4.58          8.62         2.23 o                         
   0  -6   4        181.01        229.39        11.71 o                         
   1  -6   4         15.67         10.74         4.94 o                         
   2  -6   4         11.24         15.06         2.24 o                         
   3  -6   4         20.23         21.63         2.33 o                         
   4  -6   4        580.22        622.14        21.73 o                         
   5  -6   4         25.32         22.47         2.77 o                         
   6  -6   4          0.02          0.12         2.37 o                         
  -6  -5   4          6.72         10.63         2.18 o                         
  -5  -5   4         21.44         26.43         3.63 o                         
  -4  -5   4          1.29         -2.16         2.39 o                         
  -3  -5   4          7.61          7.85         2.26 o                         
  -2  -5   4         44.58         37.17         4.16 o                         
  -1  -5   4         40.86         39.98         3.97 o                         
   0  -5   4        466.30        597.58        29.14 o                         
   1  -5   4        185.34        163.28         9.58 o                         
   2  -5   4          1.68          6.10         2.32 o                         
   3  -5   4         10.59         14.45         2.42 o                         
   4  -5   4        206.96        210.80         8.34 o                         
   5  -5   4          6.86          5.59         4.55 o                         
   6  -5   4          2.09          3.02         2.37 o                         
  -7  -4   4          0.04          2.48         1.97 o                         
  -6  -4   4          4.73         14.71         4.36 o                         
  -5  -4   4          0.53          0.17         2.46 o                         
  -4  -4   4          0.62          2.05         2.79 o                         
  -3  -4   4         49.32         41.55         3.83 o                         
   0  -4   4        325.80        348.84        12.15 o                         
   1  -4   4         57.94         61.78         2.53 o                         
   2  -4   4        203.72        206.49         7.63 o                         
   3  -4   4          2.80         11.33         3.87 o                         
   4  -4   4        207.31        210.70         8.27 o                         
   5  -4   4          0.00          2.74         2.33 o                         
   6  -4   4          0.63         -0.48         2.52 o                         
   7  -4   4          3.32         -0.58         3.10 o                         
  -7  -3   4          4.32          3.27         2.05 o                         
  -6  -3   4         28.45         32.91         4.79 o                         
  -5  -3   4         65.72         64.70         4.54 o                         
  -4  -3   4         17.80         17.16         2.93 o                         
  -3  -3   4         31.01         37.85         8.71 o                         
   0  -3   4         35.78         33.44         2.71 o                         
   1  -3   4        445.05        467.65        16.15 o                         
   2  -3   4        892.15        985.30        36.28 o                         
   3  -3   4        153.80        158.54         6.95 o                         
   4  -3   4         30.99         37.54         2.86 o                         
   5  -3   4         24.85         17.82         3.12 o                         
   6  -3   4         49.62         40.85         3.97 o                         
   7  -3   4         30.64         32.23         4.36 o                         
  -7  -2   4         23.08         26.73         9.49 o                         
  -6  -2   4          6.95          9.53         2.74 o                         
  -5  -2   4        188.58        185.25         6.68 o                         
  -4  -2   4         39.82         41.87         4.08 o                         
  -1  -2   4       1240.83       1188.67        47.38 o                         
   0  -2   4         79.37         75.69         4.31 o                         
   1  -2   4         38.39         43.03         2.02 o                         
   2  -2   4        223.87        207.83         6.18 o                         
   3  -2   4        434.58        434.40        22.07 o                         
   4  -2   4          3.61          3.56         2.81 o                         
   5  -2   4         17.51         16.08         5.42 o                         
   6  -2   4          0.01          3.29         2.23 o                         
   7  -2   4         15.34         14.23         4.07 o                         
  -6  -1   4         19.04         16.53         3.46 o                         
  -5  -1   4         10.83         16.09         2.95 o                         
  -4  -1   4         26.73         21.45         3.80 o                         
  -3  -1   4        207.31        221.89         8.58 o                         
  -2  -1   4          0.26          0.59         0.88 o                         
  -1  -1   4       2323.85       2360.61        99.55 o                         
   0  -1   4       1154.58       1072.23        51.58 o                         
   1  -1   4         13.55         16.85         1.36 o                         
   2  -1   4         65.91         72.43         2.68 o                         
   3  -1   4         37.06         38.29         3.21 o                         
   4  -1   4         29.85         31.16         2.78 o                         
   5  -1   4         93.96         80.75         6.39 o                         
   6  -1   4        100.57         97.97         5.90 o                         
  -6   0   4          0.35         -2.81         5.71 o                         
  -5   0   4          3.59          2.98         3.48 o                         
  -4   0   4         60.76         58.20         4.43 o                         
  -3   0   4        104.71        126.89         7.94 o                         
  -2   0   4        168.72        160.55         6.24 o                         
  -1   0   4        359.47        382.12        13.21 o                         
   0   0   4         96.07         98.09         3.73 o                         
   1   0   4        185.24        189.47         6.78 o                         
   2   0   4        141.76        137.55         6.75 o                         
   3   0   4          2.53         -0.43         1.55 o                         
   4   0   4         36.30         33.86         2.78 o                         
   5   0   4          3.24          1.36         2.76 o                         
   6   0   4          0.02          0.39         1.71 o                         
  -6   1   4         66.10         71.95        13.36 o                         
  -5   1   4          2.41          6.33         2.83 o                         
  -4   1   4         17.32         17.32         2.74 o                         
  -3   1   4        165.34        191.35        10.94 o                         
  -2   1   4        381.53        416.43        14.54 o                         
  -1   1   4        590.79        592.50        20.40 o                         
   0   1   4        270.20        298.12        10.44 o                         
   1   1   4          1.34          0.27         0.85 o                         
   2   1   4        434.64        420.24        22.45 o                         
   3   1   4         46.93         51.32         3.14 o                         
   4   1   4          0.16          0.05         2.77 o                         
   5   1   4          0.18         -1.87         1.87 o                         
   6   1   4          6.98          8.41         3.73 o                         
  -6   2   4          1.03         -1.44         5.90 o                         
  -5   2   4          0.91          0.79         2.37 o                         
  -4   2   4         73.83         71.70         4.27 o                         
  -3   2   4        148.28        145.37         9.20 o                         
  -2   2   4          1.05          1.95         1.27 o                         
  -1   2   4         34.25         33.35         3.10 o                         
   0   2   4         25.12         19.70         1.74 o                         
   1   2   4       3031.63       3093.62       102.20 o                         
   2   2   4        283.80        287.97        10.62 o                         
   3   2   4          4.75          7.46         2.28 o                         
   4   2   4       1445.67       1546.38        43.14 o                         
   5   2   4         28.49         26.14         2.78 o                         
   6   2   4         26.91         30.46         2.56 o                         
  -7   3   4          1.87         -2.61         6.10 o                         
  -6   3   4         30.92         31.29         3.44 o                         
  -5   3   4        193.47        182.06         7.22 o                         
  -4   3   4        173.42        165.01         6.67 o                         
  -3   3   4         70.09         73.95         4.31 o                         
  -2   3   4         84.12         77.71        10.31 o                         
  -1   3   4          0.16          0.47         3.53 o                         
   0   3   4        221.06        237.74         9.79 o                         
   1   3   4        100.00        116.33         4.59 o                         
   2   3   4         11.94         15.48         2.17 o                         
   3   3   4          6.31          7.48         1.86 o                         
   4   3   4        420.46        411.36        14.68 o                         
   5   3   4         57.02         59.42         4.74 o                         
   6   3   4          0.00         -1.55         1.71 o                         
  -7   4   4          1.18          2.03         5.61 o                         
  -6   4   4         71.61         68.91         5.90 o                         
  -5   4   4        143.06        145.99         6.12 o                         
  -4   4   4         56.25         59.59         4.89 o                         
  -3   4   4          0.41         -1.32         2.47 o                         
  -2   4   4         45.56         41.33         3.11 o                         
  -1   4   4         10.06          6.85         1.67 o                         
   0   4   4        157.64        157.77         6.53 o                         
   1   4   4         32.62         30.58         2.76 o                         
   2   4   4          0.60         -0.53         1.69 o                         
   3   4   4          3.82          1.39         1.88 o                         
   4   4   4         73.65         69.34         3.93 o                         
   5   4   4         34.33         31.02         2.63 o                         
   6   4   4          0.01          0.68         1.55 o                         
  -7   5   4          1.05          2.03         2.23 o                         
  -6   5   4          0.76          0.20         1.79 o                         
  -5   5   4         56.73         63.14         3.72 o                         
  -4   5   4          6.93          8.78         2.37 o                         
  -3   5   4          0.05         -1.00         1.58 o                         
  -2   5   4         97.84         92.20         3.77 o                         
  -1   5   4         40.51         31.32         5.19 o                         
   0   5   4        155.29        159.70         8.52 o                         
   1   5   4         18.94         20.33         2.81 o                         
   2   5   4          0.19         -0.95         2.13 o                         
   3   5   4         21.70         20.76         2.72 o                         
   4   5   4          1.79          0.39         2.71 o                         
   5   5   4          4.60          4.95         1.60 o                         
  -7   6   4         12.32          9.29         2.71 o                         
  -6   6   4         13.88         12.61         2.90 o                         
  -5   6   4          0.18          0.64         1.86 o                         
  -4   6   4        114.11        107.39         4.89 o                         
  -3   6   4          4.90          2.79         1.74 o                         
  -2   6   4         59.10         61.93         3.27 o                         
  -1   6   4        408.45        374.81        14.18 o                         
   0   6   4          5.69          4.99         1.87 o                         
   1   6   4          0.22         -0.87         2.23 o                         
   2   6   4         18.38         14.54         2.59 o                         
   3   6   4        150.64        137.10        11.22 o                         
   4   6   4          3.60          4.40         1.98 o                         
   5   6   4          0.01         -0.10         2.13 o                         
  -6   7   4         56.10         62.96         3.07 o                         
  -5   7   4         14.56         18.77         2.50 o                         
  -4   7   4         17.15         19.54         2.77 o                         
  -3   7   4          6.25         11.20         2.62 o                         
  -2   7   4         22.80         29.80         2.67 o                         
  -1   7   4        819.62        820.52        28.37 o                         
   0   7   4         69.52         73.94         6.73 o                         
   1   7   4         11.80          5.71         1.94 o                         
   2   7   4         27.42         20.33         3.29 o                         
   3   7   4          5.10          4.13         2.18 o                         
   4   7   4          4.06          6.65         1.98 o                         
  -6   8   4          0.22          3.73         1.39 o                         
  -5   8   4          8.27          9.32         1.79 o                         
  -4   8   4          0.49         -0.60         1.78 o                         
  -3   8   4         28.18         28.32         2.73 o                         
  -2   8   4         10.75          7.20         2.66 o                         
  -1   8   4        124.16        119.42         5.39 o                         
   0   8   4          3.38          3.16         3.44 o                         
   1   8   4          0.43          3.86         2.13 o                         
   2   8   4         42.57         44.30         3.18 o                         
   3   8   4          1.07          0.80         1.88 o                         
  -5   9   4          1.20          0.65         1.40 o                         
  -4   9   4          1.54         -1.01         1.65 o                         
  -3   9   4          2.56          6.20         2.21 o                         
  -2   9   4         18.42         18.32         3.58 o                         
  -1   9   4          4.18          3.01         2.33 o                         
   0   9   4          0.64          1.26         2.23 o                         
   1   9   4          4.54          3.82         2.13 o                         
   2   9   4          0.47          1.68         2.09 o                         
  -4  10   4         16.86         17.33         2.81 o                         
  -3  10   4         28.64         23.04         3.29 o                         
  -2  10   4         18.96         25.84         3.51 o                         
  -1  10   4          2.55          1.55         3.00 o                         
   0  10   4          8.77         11.13         3.29 o                         
   1 -13   5          1.95          0.00         1.55 o                         
   2 -13   5          1.94          1.26         1.45 o                         
  -1 -12   5         30.83         27.39         3.10 o                         
   0 -12   5          0.20          0.71         2.52 o                         
   1 -12   5         23.48         21.62         2.23 o                         
   2 -12   5          8.72          7.02         1.74 o                         
   3 -12   5          0.59         -0.26         1.17 o                         
   4 -12   5          0.04          4.07         2.13 o                         
  -2 -11   5          1.45          5.03         2.42 o                         
  -1 -11   5          6.22          1.45         3.68 o                         
   0 -11   5          4.33          2.76         2.03 o                         
   1 -11   5          7.95          8.60         1.72 o                         
   2 -11   5          0.31         -0.29         2.37 o                         
   3 -11   5         26.29         26.92         2.04 o                         
   4 -11   5          4.67          2.57         1.14 o                         
   5 -11   5         26.96         31.56         2.71 o                         
  -3 -10   5          9.42          6.05         2.26 o                         
  -2 -10   5          8.00          3.00         2.52 o                         
  -1 -10   5         99.23         95.37         5.32 o                         
   0 -10   5         21.20         27.79         2.70 o                         
   1 -10   5          4.85          4.34         1.55 o                         
   2 -10   5         42.10         46.43         2.52 o                         
   3 -10   5          6.91          5.05         2.27 o                         
   4 -10   5          0.11          2.02         1.20 o                         
   5 -10   5         27.67         28.61         3.92 o                         
  -4  -9   5          2.34         -0.87         1.69 o                         
  -3  -9   5         28.54         36.33         4.75 o                         
  -2  -9   5         38.16         33.72         3.15 o                         
  -1  -9   5        103.72        103.27         5.03 o                         
   0  -9   5         72.22         77.74         3.94 o                         
   1  -9   5        131.83        140.27         5.59 o                         
   2  -9   5        214.66        216.41         8.25 o                         
   3  -9   5          1.39          1.77         1.52 o                         
   4  -9   5          2.85         -0.41         2.57 o                         
   5  -9   5         23.16         22.28         2.42 o                         
   6  -9   5          1.12          3.39         1.94 o                         
  -5  -8   5          1.57          2.31         1.33 o                         
  -4  -8   5         47.81         46.08         5.80 o                         
  -3  -8   5         21.71         30.90         3.42 o                         
  -2  -8   5         80.56         77.91         3.63 o                         
  -1  -8   5         10.73         13.99         3.16 o                         
   0  -8   5          0.46          2.17         1.66 o                         
   1  -8   5        545.40        556.65        16.00 o                         
   2  -8   5        144.53        141.29         5.95 o                         
   3  -8   5        247.74        235.29         8.97 o                         
   4  -8   5        151.42        158.03         6.65 o                         
   5  -8   5         31.63         32.04         3.68 o                         
   6  -8   5          9.68         11.52         3.00 o                         
  -6  -7   5          9.47          7.57         1.55 o                         
  -5  -7   5          2.24          0.34         2.57 o                         
  -4  -7   5        163.38        194.42         7.97 o                         
  -3  -7   5          3.75          8.83         2.90 o                         
  -2  -7   5        207.10        197.08         6.87 o                         
  -1  -7   5          8.46          9.32         2.23 o                         
   0  -7   5         45.06         47.67         2.92 o                         
   1  -7   5         23.45         24.79         2.51 o                         
   2  -7   5         33.00         31.20         4.21 o                         
   3  -7   5         29.19         28.27         3.97 o                         
   4  -7   5        295.77        296.79        11.08 o                         
   5  -7   5          1.83         -1.55         2.23 o                         
   6  -7   5         11.05          8.42         2.61 o                         
  -6  -6   5         25.76         28.92         2.95 o                         
  -4  -6   5         84.84         74.66         5.08 o                         
  -3  -6   5        264.58        282.33        10.91 o                         
  -2  -6   5          8.59         12.13         3.51 o                         
  -1  -6   5          7.63          6.68         2.42 o                         
   0  -6   5        273.56        303.92        15.29 o                         
   1  -6   5          3.77         13.84         4.45 o                         
   2  -6   5        105.24         95.65         5.62 o                         
   3  -6   5        139.63        149.19         6.12 o                         
   4  -6   5        111.96        106.54         4.95 o                         
   5  -6   5          6.06          5.86         2.05 o                         
   6  -6   5          0.17         -1.94         2.05 o                         
  -6  -5   5          2.56          3.04         1.81 o                         
  -5  -5   5          4.36          9.37         2.58 o                         
  -4  -5   5        142.48        149.71         5.73 o                         
  -3  -5   5        155.67        151.43         7.11 o                         
  -2  -5   5         47.69         40.87         3.64 o                         
   0  -5   5       1757.87       1990.08        95.53 o                         
   1  -5   5        159.63        154.70         5.71 o                         
   2  -5   5         49.46         46.89         3.43 o                         
   3  -5   5         32.92         35.25         3.87 o                         
   4  -5   5        145.61        140.07         5.99 o                         
   5  -5   5          0.05          1.95         2.16 o                         
   6  -5   5          0.47         -1.55         2.61 o                         
  -7  -4   5          0.01          1.57         1.84 o                         
  -6  -4   5          6.39          7.84         1.98 o                         
  -5  -4   5         45.90         49.88         3.74 o                         
  -4  -4   5         25.55         23.76         4.14 o                         
  -3  -4   5          2.46          0.75         2.25 o                         
   0  -4   5          0.83          2.36         1.16 o                         
   1  -4   5          1.02          2.00         1.22 o                         
   2  -4   5         18.12         25.16         2.29 o                         
   3  -4   5         86.74         80.40         5.47 o                         
   4  -4   5         68.13         72.84         4.15 o                         
   5  -4   5          3.32          0.91         3.19 o                         
   6  -4   5          1.27          2.03         2.61 o                         
  -7  -3   5          5.00         18.59         5.71 o                         
  -6  -3   5          0.00         -0.38         2.39 o                         
  -5  -3   5          8.85         10.73         2.49 o                         
  -4  -3   5         44.07         38.30         3.76 o                         
  -3  -3   5         12.60         23.20         3.52 o                         
   0  -3   5        552.97        566.82        19.54 o                         
   1  -3   5         36.35         31.72         2.12 o                         
   2  -3   5       1039.30       1199.24        40.99 o                         
   3  -3   5         17.29         16.65         2.90 o                         
   4  -3   5         76.74         72.02         4.07 o                         
   5  -3   5         88.05         66.49         5.03 o                         
   6  -3   5         29.12         27.39         3.58 o                         
  -7  -2   5          8.06          8.13         4.74 o                         
  -6  -2   5         23.18         34.75         8.71 o                         
  -5  -2   5        245.23        215.15        11.02 o                         
  -4  -2   5         11.93         13.08         2.58 o                         
  -2  -2   5       2025.81       1933.55        86.24 o                         
  -1  -2   5         12.46         12.31         2.66 o                         
   0  -2   5         51.36         44.28         2.12 o                         
   1  -2   5         62.85         68.30         3.01 o                         
   2  -2   5       1208.70       1230.81        73.22 o                         
   3  -2   5        453.36        456.32        16.21 o                         
   4  -2   5          7.79          8.22         1.96 o                         
   5  -2   5         73.87         61.72         9.53 o                         
   6  -2   5         38.57         34.07         3.58 o                         
  -6  -1   5         14.48         18.59         4.84 o                         
  -5  -1   5         15.17         18.41         3.01 o                         
  -4  -1   5          1.96         -0.43         2.81 o                         
  -3  -1   5        250.69        214.10        12.00 o                         
  -2  -1   5        505.38        568.85        20.33 o                         
  -1  -1   5        284.59        290.63        10.23 o                         
   0  -1   5        160.11        153.59         5.61 o                         
   1  -1   5          1.00         -0.97         0.97 o                         
   2  -1   5          2.21          2.61         1.34 o                         
   3  -1   5         54.67         58.50         5.18 o                         
   4  -1   5         14.18         11.13         2.52 o                         
   5  -1   5          0.66         -0.51         4.11 o                         
   6  -1   5          0.51         -2.13         2.52 o                         
  -6   0   5          0.09         -0.04         5.03 o                         
  -5   0   5          0.11          2.69         2.67 o                         
  -4   0   5          2.48          1.95         2.33 o                         
  -3   0   5          0.91          1.36         3.19 o                         
  -2   0   5        682.83        722.65        28.89 o                         
  -1   0   5        120.54        107.37         4.18 o                         
   0   0   5        345.68        317.86        22.75 o                         
   1   0   5        431.86        400.87        14.07 o                         
   2   0   5        200.19        219.73         8.21 o                         
   3   0   5        243.79        249.90         9.30 o                         
   4   0   5        202.71        219.54         8.41 o                         
   5   0   5          0.07          4.46         1.98 o                         
   6   0   5          0.14         -0.43         2.71 o                         
  -6   1   5         20.43         26.87         4.00 o                         
  -5   1   5         17.85         22.42         3.09 o                         
  -4   1   5          0.01         -2.15         2.15 o                         
  -3   1   5       1194.05       1315.46        64.07 o                         
  -2   1   5         69.22         77.60         3.86 o                         
  -1   1   5        201.45        180.55         6.67 o                         
   0   1   5         25.24         26.39         2.37 o                         
   1   1   5       1192.60       1105.63        32.94 o                         
   2   1   5        966.21        968.69        33.37 o                         
   3   1   5          1.35          5.11         1.79 o                         
   4   1   5        414.70        444.84        20.27 o                         
   5   1   5          3.27          6.66         6.73 o                         
   6   1   5          0.01          1.84         2.61 o                         
  -6   2   5          0.01          2.94         2.60 o                         
  -5   2   5          1.48         -0.70         2.12 o                         
  -4   2   5          2.35          3.23         2.87 o                         
  -3   2   5        244.17        227.28        20.13 o                         
  -2   2   5         24.30         21.68         3.58 o                         
  -1   2   5         15.14          9.29         2.71 o                         
   0   2   5       1990.75       1991.53       155.64 o                         
   1   2   5        584.79        557.22        19.47 o                         
   2   2   5        207.53        221.49         8.46 o                         
   3   2   5          0.06          1.95         1.98 o                         
   4   2   5          0.68          0.43         1.95 o                         
   5   2   5         25.40         24.68         3.68 o                         
   6   2   5         24.01         22.57         2.81 o                         
  -7   3   5         67.29         61.07         5.23 o                         
  -6   3   5         15.67         16.17         4.26 o                         
  -5   3   5          0.19          0.20         2.05 o                         
  -3   3   5        134.95        109.51         4.64 o                         
  -1   3   5         14.90         13.11         3.68 o                         
   0   3   5          3.55          0.87         4.02 o                         
   1   3   5        209.64        227.17         9.09 o                         
   2   3   5         16.25         14.22         2.34 o                         
   3   3   5         12.63         13.47         2.45 o                         
   4   3   5        110.88        112.73         5.81 o                         
   5   3   5          1.20          1.50         1.63 o                         
  -7   4   5          0.84          2.61         2.17 o                         
  -6   4   5          1.28          2.28         1.93 o                         
  -5   4   5          5.64          4.81         2.27 o                         
  -4   4   5         50.10         45.49         6.00 o                         
  -3   4   5         22.14         19.59         3.14 o                         
  -2   4   5         24.33         26.88         2.62 o                         
  -1   4   5         29.44         28.36         3.31 o                         
   0   4   5          0.57          2.42         2.23 o                         
   1   4   5         34.02         33.38         3.05 o                         
   2   4   5          0.32          0.58         2.03 o                         
   3   4   5          0.01          1.39         2.02 o                         
   4   4   5          0.21          1.55         1.94 o                         
   5   4   5          2.62          3.61         1.74 o                         
  -7   5   5          0.00         -0.87         2.03 o                         
  -6   5   5          7.12          7.74         1.74 o                         
  -5   5   5         15.64         17.54         2.77 o                         
  -4   5   5         37.96         33.19         3.08 o                         
  -3   5   5          2.48          2.92         2.52 o                         
  -2   5   5         33.31         30.92         2.54 o                         
  -1   5   5        748.25        701.16        19.89 o                         
   0   5   5        299.90        299.63        11.01 o                         
   1   5   5          5.29          2.71         2.23 o                         
   2   5   5         79.66         69.13         4.79 o                         
   3   5   5          6.27         21.59         5.81 o                         
   4   5   5         21.09         18.76         2.63 o                         
   5   5   5         11.44         22.65         3.97 o                         
  -6   6   5          3.85          2.54         1.53 o                         
  -5   6   5         49.49         51.27         5.71 o                         
  -4   6   5          3.18          7.45         2.07 o                         
  -3   6   5          0.11          2.04         3.82 o                         
  -2   6   5         32.51         35.46         3.07 o                         
  -1   6   5          0.69          3.47         2.46 o                         
   0   6   5         39.43         41.24         3.44 o                         
   2   6   5         37.71         32.67         5.37 o                         
   3   6   5          7.88          6.35         2.09 o                         
   4   6   5          0.08          1.41         1.84 o                         
  -6   7   5          3.36          6.47         2.76 o                         
  -5   7   5          5.03          3.39         1.51 o                         
  -4   7   5          7.36          4.17         2.05 o                         
  -3   7   5         10.37          9.28         2.34 o                         
  -2   7   5          0.03          1.91         4.02 o                         
  -1   7   5          5.76          7.17         2.11 o                         
   0   7   5          6.48          5.89         2.28 o                         
   1   7   5          2.48          1.12         1.95 o                         
   2   7   5         22.28         17.07         2.86 o                         
   3   7   5          3.23          4.38         1.91 o                         
   4   7   5          9.63         14.13         3.39 o                         
  -5   8   5          1.00          4.74         1.40 o                         
  -4   8   5          0.00         -1.61         2.08 o                         
  -3   8   5         11.94         19.08         3.17 o                         
  -2   8   5         16.87         13.14         2.83 o                         
  -1   8   5          0.03         -3.10         3.10 o                         
   0   8   5          0.67         -0.16         2.11 o                         
   1   8   5          0.19         -0.71         2.17 o                         
   2   8   5          7.35         13.08         2.44 o                         
   3   8   5         14.41          5.90         2.32 o                         
  -4   9   5          0.51         -0.05         4.36 o                         
  -3   9   5         21.22         25.46         3.58 o                         
  -2   9   5         11.72          9.97         3.39 o                         
  -1   9   5          0.04          0.68         3.19 o                         
   0   9   5          0.02         -1.65         3.10 o                         
   1   9   5          0.69          3.19         2.46 o                         
   2   9   5          1.98          5.81         3.39 o                         
  -3  10   5          2.70          2.52         3.10 o                         
   1 -13   6          0.68          1.94         1.55 o                         
  -1 -12   6         15.22          8.71         2.42 o                         
   0 -12   6          1.76         -0.10         1.55 o                         
   1 -12   6         35.24         40.69         4.94 o                         
   2 -12   6         10.42          6.97         3.44 o                         
   3 -12   6          0.59          0.92         1.44 o                         
  -2 -11   6        175.06        166.18         9.00 o                         
  -1 -11   6          3.94          5.90         2.13 o                         
   0 -11   6          3.81          3.93         1.74 o                         
   1 -11   6         36.56         36.99         2.51 o                         
   2 -11   6          1.25         -0.53         1.28 o                         
   3 -11   6         73.94         73.35         2.87 o                         
   4 -11   6          5.76         13.47         2.60 o                         
  -4 -10   6          0.97         -1.84         3.58 o                         
  -3 -10   6          0.01          1.37         1.88 o                         
  -2 -10   6          0.08          0.10         2.61 o                         
  -1 -10   6         17.12         16.46         3.03 o                         
   0 -10   6          4.34          6.22         1.88 o                         
   1 -10   6         21.54         19.29         2.29 o                         
   2 -10   6         10.08          8.16         1.45 o                         
   3 -10   6          0.94          1.40         1.78 o                         
   4 -10   6         35.62         34.68         4.26 o                         
   5 -10   6          1.17         -0.30         1.20 o                         
  -4  -9   6          5.71          6.60         2.05 o                         
  -3  -9   6         39.11         38.64         3.20 o                         
  -2  -9   6         11.53          7.58         2.36 o                         
  -1  -9   6          2.32          2.87         2.18 o                         
   0  -9   6         13.01         16.53         2.35 o                         
   1  -9   6          0.29          0.53         1.79 o                         
   2  -9   6         52.61         51.88         3.03 o                         
   3  -9   6          1.62          0.48         1.53 o                         
   5  -9   6          5.68          4.07         1.84 o                         
  -5  -8   6          0.04         -0.21         1.89 o                         
  -4  -8   6          0.66          2.21         1.78 o                         
  -3  -8   6          5.16          7.79         2.74 o                         
  -2  -8   6          3.40          8.10         3.25 o                         
  -1  -8   6          0.04          0.77         2.89 o                         
   0  -8   6        141.47        164.46         5.74 o                         
   1  -8   6         25.76         30.79         2.93 o                         
   2  -8   6         48.57         53.28         3.59 o                         
   3  -8   6       1260.74       1270.15        43.56 o                         
   4  -8   6         16.36         12.68         3.68 o                         
   5  -8   6         13.98         15.39         3.19 o                         
   6  -8   6         15.16         20.04         3.68 o                         
  -6  -7   6         12.24         11.24         1.87 o                         
  -5  -7   6          0.77          0.63         1.78 o                         
  -4  -7   6         23.65         30.25         4.00 o                         
  -3  -7   6         81.69         90.84         5.56 o                         
  -2  -7   6          0.30          0.92         3.68 o                         
  -1  -7   6         96.00        105.87         7.15 o                         
   0  -7   6         26.21         25.63         3.15 o                         
   1  -7   6         96.39        114.35         5.49 o                         
   2  -7   6         52.87         52.97         3.90 o                         
   3  -7   6         62.82         73.80         4.48 o                         
   4  -7   6         63.56         60.34         3.68 o                         
   5  -7   6         24.40         17.52         3.78 o                         
   6  -7   6         17.82         10.94         3.10 o                         
  -6  -6   6          4.99          4.72         1.89 o                         
  -5  -6   6         29.74         31.24         3.40 o                         
  -4  -6   6        297.89        325.65        12.22 o                         
  -3  -6   6        138.67        135.45         5.38 o                         
  -2  -6   6         18.44         17.71         2.90 o                         
  -1  -6   6         53.03         43.39         5.21 o                         
   0  -6   6         12.30          9.80         2.42 o                         
   1  -6   6          4.80          5.24         2.60 o                         
   2  -6   6          0.02         -0.84         2.30 o                         
   3  -6   6         13.78         16.75         3.29 o                         
   4  -6   6         35.73         41.72         5.13 o                         
   5  -6   6          2.32          4.28         2.09 o                         
   6  -6   6          5.67          6.87         2.71 o                         
  -6  -5   6          0.39         -0.24         1.64 o                         
  -5  -5   6        101.29        115.33         5.75 o                         
  -4  -5   6        155.60        151.71         5.75 o                         
  -3  -5   6         65.73         60.86         3.85 o                         
  -2  -5   6        145.92        145.88         8.76 o                         
   0  -5   6        249.56        238.94        22.50 o                         
   1  -5   6         11.72          9.52         2.15 o                         
   2  -5   6        113.44        101.12        11.81 o                         
   3  -5   6         90.76         89.51         4.60 o                         
   4  -5   6          2.49          2.27         2.23 o                         
   5  -5   6         93.31         82.19         4.50 o                         
  -7  -4   6          0.13         -2.03         3.39 o                         
  -6  -4   6          0.02          0.57         2.29 o                         
  -5  -4   6         11.87         11.54         2.41 o                         
  -4  -4   6         21.62         21.74         2.78 o                         
  -3  -4   6         38.30         39.99         3.88 o                         
  -2  -4   6       3085.02       2966.66       113.43 o                         
   0  -4   6          3.54          2.44         1.72 o                         
   1  -4   6         33.28         35.05         3.05 o                         
   2  -4   6         16.39         18.20         3.00 o                         
   3  -4   6        136.29        139.85         6.12 o                         
   4  -4   6         44.19         42.81         3.37 o                         
   5  -4   6         57.53         41.24         4.07 o                         
   6  -4   6          6.42          6.20         2.71 o                         
  -7  -3   6          1.49          0.87         3.68 o                         
  -6  -3   6         11.77         17.48         3.28 o                         
  -5  -3   6         10.56          8.06         2.25 o                         
  -4  -3   6          4.97          7.03         3.10 o                         
  -3  -3   6          0.94          0.45         2.32 o                         
  -1  -3   6         25.45         25.49         2.60 o                         
   0  -3   6          2.52          0.50         1.31 o                         
   1  -3   6        653.16        646.16        31.65 o                         
   2  -3   6        130.01        119.93         5.05 o                         
   3  -3   6        208.91        204.42         9.68 o                         
   4  -3   6          0.83          2.81         2.13 o                         
   5  -3   6          0.25         -1.94         2.13 o                         
   6  -3   6         19.27         17.62         3.48 o                         
  -7  -2   6         10.90          6.20         4.16 o                         
  -6  -2   6         90.16         87.51         7.53 o                         
  -5  -2   6         28.87         24.62         3.19 o                         
  -4  -2   6          7.00         10.23         2.21 o                         
  -3  -2   6        133.02        109.77         4.80 o                         
  -2  -2   6         22.18         14.11         2.53 o                         
  -1  -2   6        380.03        349.35        12.39 o                         
   0  -2   6         11.39         10.31         2.57 o                         
   1  -2   6        131.07        127.96         7.16 o                         
   2  -2   6         26.59         27.21         2.65 o                         
   3  -2   6         23.65         26.90         2.95 o                         
   4  -2   6        218.56        227.87         8.75 o                         
   5  -2   6         65.73         52.36         4.36 o                         
   6  -2   6          0.06          3.39         2.32 o                         
  -6  -1   6         27.58         23.13         4.74 o                         
  -5  -1   6         18.45         17.21         2.56 o                         
  -4  -1   6         21.40         23.68         3.89 o                         
  -3  -1   6         29.43         30.70         3.40 o                         
  -2  -1   6         63.87         64.61         4.21 o                         
  -1  -1   6        339.98        323.32        11.50 o                         
   0  -1   6         17.37         17.23         2.32 o                         
   1  -1   6         13.84         15.45         2.21 o                         
   2  -1   6         60.49         61.10         4.31 o                         
   3  -1   6         71.65         80.63         5.66 o                         
   4  -1   6          3.54          4.40         2.08 o                         
   5  -1   6         16.61         14.76         2.47 o                         
   6  -1   6          9.69          9.68         2.61 o                         
  -6   0   6          2.12          1.17         3.67 o                         
  -5   0   6          0.15          7.03         2.64 o                         
  -4   0   6         11.73         15.13         2.36 o                         
  -3   0   6          9.12          5.17         2.89 o                         
  -2   0   6        218.70        216.71        11.81 o                         
  -1   0   6        198.73        174.96         9.34 o                         
   0   0   6         62.84         63.48         7.84 o                         
   1   0   6          3.62          5.83         1.58 o                         
   2   0   6         13.84         13.21         2.39 o                         
   3   0   6        201.25        205.17        10.36 o                         
   4   0   6         27.85         31.94         3.15 o                         
   5   0   6         60.32         64.77         3.62 o                         
   6   0   6         15.69         12.39         3.48 o                         
  -6   1   6          8.25          5.52         3.97 o                         
  -5   1   6          0.04         -1.17         2.19 o                         
  -4   1   6        289.18        276.29         8.67 o                         
  -3   1   6        116.75        118.75         5.08 o                         
  -2   1   6        179.11        177.22        10.16 o                         
  -1   1   6          1.22         -0.48         1.74 o                         
   0   1   6         29.11         27.49         3.78 o                         
   1   1   6        190.63        186.59         7.24 o                         
   2   1   6          0.18          0.57         4.60 o                         
   3   1   6          4.26          2.13         2.32 o                         
   4   1   6        254.04        294.36        10.92 o                         
   5   1   6         15.01         18.85         3.66 o                         
   6   1   6          0.98          1.45         2.42 o                         
  -7   2   6         48.47         44.14         6.49 o                         
  -6   2   6          0.36         -0.01         5.95 o                         
  -5   2   6          3.02          5.23         2.13 o                         
  -4   2   6         65.17         58.81         3.54 o                         
  -3   2   6         57.01         54.35         3.46 o                         
  -2   2   6         67.09         46.37         5.71 o                         
  -1   2   6        500.20        430.43        21.68 o                         
   0   2   6         90.68        105.09         6.68 o                         
   1   2   6         19.42         24.53         3.10 o                         
   2   2   6         19.28         22.30         3.05 o                         
   3   2   6        160.59        165.61         6.79 o                         
   4   2   6         49.79         51.22         3.53 o                         
   5   2   6         14.06         15.46         2.00 o                         
  -7   3   6         19.35         22.54         3.03 o                         
  -6   3   6          4.07          3.87         3.00 o                         
  -5   3   6         14.42         18.98         2.88 o                         
  -4   3   6         41.64         37.45         4.72 o                         
  -3   3   6        145.36        132.94         6.10 o                         
  -2   3   6         14.46         16.28         3.36 o                         
  -1   3   6        185.88        149.34         9.00 o                         
   0   3   6         29.38         32.49         3.21 o                         
   1   3   6          1.32          2.27         2.12 o                         
   2   3   6         70.75         76.28         4.23 o                         
   3   3   6         30.97         34.07         5.90 o                         
   4   3   6          3.82          0.75         4.45 o                         
   5   3   6         11.97         13.52         2.02 o                         
  -7   4   6          1.01          1.73         2.06 o                         
  -6   4   6          0.93          1.04         1.79 o                         
  -5   4   6         26.00         28.04         4.65 o                         
  -4   4   6        299.77        285.46        10.54 o                         
  -3   4   6         34.53         31.99         3.05 o                         
  -2   4   6        118.70        108.60         5.16 o                         
  -1   4   6         51.87         46.53         4.73 o                         
   0   4   6         59.40         53.10         3.79 o                         
   1   4   6         11.73          8.11         3.63 o                         
   2   4   6         14.08         16.95         2.85 o                         
   3   4   6          4.81          5.01         2.22 o                         
   4   4   6         63.38         73.77         3.73 o                         
   5   4   6          9.95         18.25         2.56 o                         
  -6   5   6          2.16          3.56         1.68 o                         
  -5   5   6         83.50         94.07         4.84 o                         
  -4   5   6        147.70        139.39         5.85 o                         
  -3   5   6         87.61         86.42         4.58 o                         
  -2   5   6         77.88         74.53         4.34 o                         
  -1   5   6         21.69         19.99         3.03 o                         
   0   5   6         10.78         12.71         2.42 o                         
   1   5   6          4.07          1.59         2.37 o                         
   2   5   6         48.05         41.25         3.74 o                         
   3   5   6          0.61          2.19         2.15 o                         
   4   5   6          6.76          6.44         1.85 o                         
  -6   6   6          0.02          0.89         1.43 o                         
  -5   6   6         42.98         42.43         2.77 o                         
  -4   6   6          6.61          6.82         1.91 o                         
  -3   6   6          0.52          2.84         3.87 o                         
  -2   6   6        103.96         94.66         5.50 o                         
  -1   6   6         91.57         95.75         8.11 o                         
   0   6   6         13.47         22.43         3.47 o                         
   1   6   6         17.08         17.96         4.60 o                         
   2   6   6         76.88         69.23         7.94 o                         
   3   6   6         17.10         20.52         2.94 o                         
  -6   7   6         29.79         33.57         2.22 o                         
  -5   7   6         28.38         30.50         2.43 o                         
  -4   7   6          8.29          5.77         2.18 o                         
  -3   7   6         37.24         40.37         4.55 o                         
  -2   7   6         86.26         82.46         6.68 o                         
  -1   7   6         56.39         50.44         4.39 o                         
   0   7   6          0.00          0.03         2.22 o                         
   1   7   6          6.08          2.59         3.05 o                         
   2   7   6          9.09          8.79         2.23 o                         
   3   7   6          0.26          1.06         3.05 o                         
  -5   8   6          9.59         12.91         2.15 o                         
  -4   8   6          1.25          1.18         1.63 o                         
  -3   8   6          2.57          2.42         2.81 o                         
  -2   8   6          3.46          5.90         3.68 o                         
  -1   8   6          4.09          1.74         5.90 o                         
   0   8   6          2.05          4.71         5.57 o                         
   1   8   6          6.69          9.80         5.28 o                         
  -4   9   6          0.82          0.87         2.13 o                         
  -3   9   6          0.20          2.32         3.00 o                         
   1 -13   7        106.62        104.15         5.61 o                         
  -2 -12   7         14.02          8.03         2.23 o                         
  -1 -12   7         17.88         19.65         2.52 o                         
   0 -12   7          0.20          0.87         1.45 o                         
   1 -12   7         14.69         10.45         2.32 o                         
   2 -12   7         28.28         24.11         4.36 o                         
   3 -12   7          1.77          1.75         1.42 o                         
  -2 -11   7          9.28          6.58         2.03 o                         
  -1 -11   7         13.73         12.78         2.90 o                         
   0 -11   7          9.64          6.78         2.03 o                         
   1 -11   7          2.29          3.87         2.27 o                         
   2 -11   7          3.16          3.62         1.40 o                         
   3 -11   7         64.43         58.18         2.65 o                         
   4 -11   7          1.17         -0.97         1.55 o                         
  -4 -10   7          4.14         -1.74         2.81 o                         
  -3 -10   7          0.87          1.21         1.99 o                         
  -2 -10   7          0.01         -2.68         5.76 o                         
  -1 -10   7         75.14         79.46         5.81 o                         
   0 -10   7          0.26         -0.15         2.66 o                         
   1 -10   7          0.37          3.06         1.63 o                         
   2 -10   7         24.25         27.50         2.25 o                         
   3 -10   7         75.56         68.65         3.00 o                         
   4 -10   7          0.29          1.83         1.36 o                         
   5 -10   7         12.16         10.74         2.23 o                         
  -4  -9   7         70.54         71.95         3.85 o                         
  -3  -9   7         23.71         24.73         2.91 o                         
  -2  -9   7        125.31        134.13         6.45 o                         
  -1  -9   7          7.93         16.96         3.25 o                         
   0  -9   7         75.55         64.60         3.87 o                         
   1  -9   7          2.21          3.03         1.88 o                         
   2  -9   7         34.67         34.04         2.40 o                         
   3  -9   7         49.51         49.70         2.82 o                         
   4  -9   7          0.01         -1.84         1.84 o                         
   5  -9   7          5.63          3.38         1.48 o                         
  -5  -8   7          5.59          7.53         2.66 o                         
  -4  -8   7         17.27         20.79         3.03 o                         
  -3  -8   7         56.08         66.12         5.04 o                         
  -2  -8   7         43.60         39.41         8.86 o                         
  -1  -8   7        188.61        164.13         8.12 o                         
   0  -8   7         12.05         14.89         2.08 o                         
   1  -8   7        118.42        121.26         4.54 o                         
   2  -8   7        756.73        756.14        26.28 o                         
   3  -8   7         16.05         17.24         2.81 o                         
   4  -8   7         74.67         75.11         5.61 o                         
   5  -8   7          6.65         11.81         3.00 o                         
  -5  -7   7          6.96          6.41         1.64 o                         
  -4  -7   7          3.41          3.16         2.51 o                         
  -3  -7   7         14.81         16.15         2.95 o                         
  -2  -7   7          4.84          4.12         3.18 o                         
  -1  -7   7         44.79         37.91         5.04 o                         
   0  -7   7          4.25          1.64         3.13 o                         
   1  -7   7        157.64        151.19         5.27 o                         
   2  -7   7        522.47        535.92        19.03 o                         
   3  -7   7        796.68        783.32        38.43 o                         
   4  -7   7          2.70          3.02         2.08 o                         
   5  -7   7          4.39          2.61         2.42 o                         
  -6  -6   7          0.54          2.60         1.61 o                         
  -5  -6   7          0.04          2.56         2.27 o                         
  -4  -6   7          0.83         -0.15         2.60 o                         
  -3  -6   7        122.75        126.95         5.16 o                         
  -2  -6   7          3.78          3.55         2.07 o                         
  -1  -6   7         42.93         40.71         4.10 o                         
   0  -6   7          2.84          5.28         4.26 o                         
   1  -6   7         78.77         64.98         4.07 o                         
   2  -6   7          2.67          3.29         1.99 o                         
   3  -6   7         75.14         75.65         5.37 o                         
   4  -6   7         15.04         22.58         3.15 o                         
   5  -6   7          0.20         -0.92         2.16 o                         
  -6  -5   7         12.86         11.27         2.95 o                         
  -5  -5   7          0.50         -0.14         2.15 o                         
  -4  -5   7          1.12          4.27         2.87 o                         
  -3  -5   7         22.66         26.57         3.94 o                         
  -2  -5   7        680.82        644.57        23.23 o                         
  -1  -5   7          1.58          5.99         2.72 o                         
   0  -5   7         44.53         42.28         4.78 o                         
   1  -5   7        725.32        636.04        15.87 o                         
   2  -5   7          3.31          2.77         2.11 o                         
   3  -5   7         23.33         26.39         6.10 o                         
   4  -5   7          0.51          0.51         3.27 o                         
   5  -5   7          0.46          3.45         2.52 o                         
   6  -5   7          0.87          0.00         2.90 o                         
  -6  -4   7         80.23         85.68         7.79 o                         
  -5  -4   7          8.21         10.37         5.55 o                         
  -4  -4   7          5.51          7.53         2.77 o                         
  -3  -4   7         17.36         19.25         3.24 o                         
  -2  -4   7        184.58        157.48         7.55 o                         
  -1  -4   7        276.50        244.00        13.36 o                         
   0  -4   7        347.70        335.77        17.42 o                         
   1  -4   7        215.78        179.82         7.42 o                         
   2  -4   7        148.95        137.73         6.02 o                         
   3  -4   7         26.86         27.20         3.23 o                         
   4  -4   7          9.12         10.02         2.81 o                         
   5  -4   7         57.74         41.04         4.16 o                         
   6  -4   7          6.86          9.97         2.90 o                         
  -7  -3   7          2.04          4.55         3.68 o                         
  -6  -3   7          0.84          0.99         2.12 o                         
  -5  -3   7          4.96          5.81         2.36 o                         
  -4  -3   7          3.17          5.49         2.14 o                         
  -3  -3   7          6.60          2.70         2.01 o                         
  -2  -3   7       1611.88       1477.24        70.16 o                         
  -1  -3   7        140.08        112.49         5.70 o                         
   0  -3   7         88.75         78.40         6.00 o                         
   1  -3   7         82.77         72.67         4.00 o                         
   2  -3   7          2.50          0.87         4.55 o                         
   3  -3   7          4.75          2.05         2.22 o                         
   4  -3   7          0.42         -0.48         2.61 o                         
   5  -3   7          0.49         -0.10         2.32 o                         
   6  -3   7          3.94          2.66         3.05 o                         
  -7  -2   7          0.00         -4.07         4.07 o                         
  -6  -2   7          0.50         -1.25         2.36 o                         
  -5  -2   7          1.65         -0.50         2.06 o                         
  -4  -2   7          0.31          3.85         2.53 o                         
  -3  -2   7         25.16         26.68         2.69 o                         
  -2  -2   7        276.83        252.06        30.15 o                         
  -1  -2   7         19.61         11.33         3.87 o                         
   0  -2   7          7.56         13.84         3.39 o                         
   1  -2   7         62.19         54.48         5.66 o                         
   3  -2   7         26.16         33.11         3.78 o                         
   4  -2   7         44.37         47.53         4.65 o                         
   5  -2   7         64.66         51.39         4.45 o                         
   6  -2   7         18.23         15.88         3.48 o                         
  -6  -1   7          4.34          3.73         2.88 o                         
  -5  -1   7          0.00          3.10         2.17 o                         
  -4  -1   7          1.69          3.99         3.62 o                         
  -3  -1   7         46.50         35.83         3.11 o                         
  -2  -1   7         59.41         48.97         6.68 o                         
  -1  -1   7         45.27         34.56         4.65 o                         
   0  -1   7         65.58         63.97         4.84 o                         
   1  -1   7         27.20         23.62         5.52 o                         
   2  -1   7          0.20         -0.98         2.63 o                         
   3  -1   7         81.00         89.14         4.45 o                         
   4  -1   7         48.32         54.20         3.55 o                         
   5  -1   7         13.61         16.26         3.39 o                         
   6  -1   7          6.34          4.65         2.61 o                         
  -6   0   7         16.14         16.32         2.71 o                         
  -5   0   7          0.31         -0.14         2.29 o                         
  -4   0   7         30.12         34.15         4.36 o                         
  -3   0   7         23.43         21.56         2.84 o                         
  -2   0   7          1.39          2.60         2.76 o                         
  -1   0   7        149.71        148.08         8.62 o                         
   0   0   7        368.48        377.28        19.17 o                         
   1   0   7         38.19         33.40         4.84 o                         
   2   0   7         26.91         27.45         2.84 o                         
   3   0   7        616.68        684.96        24.87 o                         
   4   0   7          0.18          0.90         4.46 o                         
   5   0   7         16.48         14.52         3.78 o                         
   6   0   7         10.93         12.39         3.39 o                         
  -7   1   7         48.36         50.62         6.10 o                         
  -6   1   7          1.70          1.45         2.12 o                         
  -5   1   7          0.00          2.20         3.03 o                         
  -4   1   7          1.19          0.48         1.97 o                         
  -3   1   7          4.80          1.59         3.14 o                         
  -2   1   7         30.33         26.65         2.91 o                         
  -1   1   7        553.07        465.85        23.33 o                         
   0   1   7        333.00        307.70        16.17 o                         
   1   1   7          0.02         -1.24         2.29 o                         
   2   1   7        407.79        427.39        22.31 o                         
   3   1   7       1720.61       1960.38        66.83 o                         
   4   1   7          1.62          1.79         1.75 o                         
   5   1   7          2.51          2.13         2.61 o                         
  -7   2   7          9.53          0.00         3.78 o                         
  -6   2   7          8.72          9.98         2.14 o                         
  -5   2   7         10.93         18.40         2.78 o                         
  -4   2   7         12.77         12.93         2.06 o                         
  -3   2   7          8.92         11.65         2.23 o                         
  -2   2   7         24.45         18.96         2.57 o                         
  -1   2   7         81.79         63.86         4.45 o                         
   0   2   7          0.18         -1.74         3.58 o                         
   1   2   7        313.50        303.05        16.17 o                         
   2   2   7        308.27        334.90        17.13 o                         
   3   2   7         10.58         14.62         3.39 o                         
   4   2   7         19.63         30.97         5.61 o                         
   5   2   7          2.45          1.37         2.35 o                         
  -7   3   7         13.26         11.03         2.48 o                         
  -6   3   7          0.10          1.16         2.47 o                         
  -5   3   7          0.13         -0.10         2.90 o                         
  -4   3   7          6.19          8.75         2.00 o                         
  -3   3   7         75.71         75.34         4.36 o                         
  -2   3   7         38.47         34.20         2.97 o                         
  -1   3   7         18.52         17.96         4.92 o                         
   0   3   7          0.54         -2.53         2.53 o                         
   1   3   7         63.45         86.63         6.10 o                         
   2   3   7        211.90        224.79         8.75 o                         
   3   3   7         41.64         40.63         3.22 o                         
   4   3   7         20.01         21.06         2.27 o                         
   5   3   7          6.04          4.88         2.07 o                         
  -6   4   7          8.85         15.41         4.21 o                         
  -5   4   7         47.30         56.26         3.45 o                         
  -4   4   7          9.28         10.18         2.81 o                         
  -3   4   7         12.06         13.50         3.11 o                         
  -2   4   7        225.71        193.39         9.65 o                         
   0   4   7          6.61          9.39         4.84 o                         
   1   4   7          0.47          0.57         2.29 o                         
   2   4   7         70.79         67.67         4.11 o                         
   3   4   7          0.08         -1.34         2.09 o                         
   4   4   7          0.93         -1.54         2.95 o                         
  -6   5   7          4.26          3.76         1.84 o                         
  -5   5   7          6.51          5.07         1.68 o                         
  -4   5   7          9.84          7.89         2.02 o                         
  -3   5   7          2.19          2.39         2.17 o                         
  -2   5   7        725.54        704.79        20.06 o                         
  -1   5   7         11.38          9.68         3.39 o                         
   0   5   7         13.09         12.70         5.08 o                         
   1   5   7         10.73          8.70         2.45 o                         
   2   5   7          2.54          0.28         4.11 o                         
   3   5   7          1.07         -1.80         2.11 o                         
   4   5   7          0.29         -1.26         2.42 o                         
  -6   6   7          8.74         10.28         1.71 o                         
  -5   6   7          9.81          6.83         1.71 o                         
  -4   6   7          0.15         -1.22         1.76 o                         
  -3   6   7          1.49          5.64         2.39 o                         
  -2   6   7        115.35        121.36         6.12 o                         
  -1   6   7         37.82         41.24         5.90 o                         
   0   6   7         15.86         15.78         2.65 o                         
   1   6   7         87.34        101.69        12.58 o                         
   2   6   7          1.60          2.24         2.19 o                         
   3   6   7          7.03          4.43         2.14 o                         
  -5   7   7          0.22          2.42         1.43 o                         
  -4   7   7          4.94          6.45         2.08 o                         
  -3   7   7          0.25          1.20         5.81 o                         
  -2   7   7          8.37         22.17         5.90 o                         
  -1   7   7          6.75          9.00         3.87 o                         
   0   7   7          4.61          2.25         2.61 o                         
   1   7   7          0.72         -2.00         2.08 o                         
   2   7   7          0.72          0.19         1.82 o                         
  -4   8   7          0.03          9.97         4.74 o                         
  -3   8   7          1.20          0.77         3.00 o                         
   0   8   7          1.96          3.00         3.39 o                         
   1   8   7          0.23          4.55         2.71 o                         
  -1 -12   8          4.68          4.07         1.65 o                         
   0 -12   8          3.43          7.45         2.13 o                         
   1 -12   8          1.62          3.48         1.55 o                         
   2 -12   8          0.27         -1.02         1.94 o                         
   3 -12   8          0.08          0.10         1.84 o                         
  -3 -11   8          4.37          2.71         2.23 o                         
  -2 -11   8          2.33         -0.48         1.74 o                         
  -1 -11   8         17.75         16.36         2.81 o                         
   0 -11   8          0.01          1.45         1.74 o                         
   1 -11   8          7.03          6.04         1.61 o                         
   2 -11   8          9.98         10.24         2.02 o                         
   3 -11   8          3.15          3.61         1.46 o                         
   4 -11   8         23.34         21.30         2.90 o                         
  -4 -10   8          3.51          3.10         2.71 o                         
  -3 -10   8          1.40          2.50         1.97 o                         
  -2 -10   8          6.22          5.42         3.87 o                         
  -1 -10   8        105.78        114.89         7.36 o                         
   0 -10   8          0.53          2.48         2.23 o                         
   1 -10   8          3.99          3.43         3.48 o                         
   2 -10   8        111.19         98.98         5.47 o                         
   3 -10   8         42.02         36.73         4.16 o                         
   4 -10   8          0.74          3.37         2.61 o                         
   5 -10   8          7.21          8.62         2.13 o                         
  -4  -9   8          6.30          4.19         1.85 o                         
  -3  -9   8         14.50         17.83         3.77 o                         
  -2  -9   8         31.22         27.78         3.82 o                         
  -1  -9   8        142.03        137.46         6.63 o                         
   0  -9   8         18.17         16.52         2.84 o                         
   1  -9   8          3.32          2.53         2.19 o                         
   2  -9   8          0.49          2.05         1.55 o                         
   3  -9   8        308.62        305.09        24.83 o                         
   4  -9   8          2.32          3.74         2.37 o                         
   5  -9   8         11.93         17.71         2.90 o                         
  -5  -8   8          1.29          0.61         2.32 o                         
  -4  -8   8         15.90         14.06         6.49 o                         
  -3  -8   8         46.83         43.44         4.70 o                         
  -2  -8   8         30.13         19.19         4.31 o                         
  -1  -8   8        110.98        127.63         6.81 o                         
   0  -8   8          2.29          3.57         2.18 o                         
   1  -8   8          0.62          1.12         1.93 o                         
   2  -8   8         37.51         32.80         3.48 o                         
   3  -8   8         93.08        103.86         6.58 o                         
   4  -8   8         49.87         49.55         4.55 o                         
   5  -8   8          4.04          3.48         2.13 o                         
  -5  -7   8          3.98          4.02         2.86 o                         
  -4  -7   8          1.96          9.97         3.39 o                         
  -3  -7   8          7.23          5.89         2.95 o                         
  -2  -7   8          1.49          2.64         2.70 o                         
  -1  -7   8        147.18        148.47         9.87 o                         
   0  -7   8          3.27          6.60         2.95 o                         
   1  -7   8         56.64         60.99         4.29 o                         
   2  -7   8         80.65         82.16         5.14 o                         
   3  -7   8         34.34         29.33         4.26 o                         
   4  -7   8          3.05          6.20         2.71 o                         
   5  -7   8          2.45          3.19         2.42 o                         
  -6  -6   8          0.85          1.45         2.13 o                         
  -5  -6   8          0.01          1.52         2.18 o                         
  -4  -6   8         28.78         27.16         3.32 o                         
  -3  -6   8         26.77         24.21         2.94 o                         
  -2  -6   8        170.52        158.77         5.14 o                         
  -1  -6   8         91.69         87.47         4.72 o                         
   0  -6   8          2.49          4.16         2.58 o                         
   1  -6   8          0.23          3.97         2.22 o                         
   2  -6   8         41.78         36.10         2.87 o                         
   3  -6   8         50.54         47.78         3.53 o                         
   4  -6   8          1.71         -0.90         2.26 o                         
   5  -6   8          5.85          8.41         2.71 o                         
  -6  -5   8          1.12          1.40         2.86 o                         
  -5  -5   8          0.09         -2.35         2.51 o                         
  -4  -5   8        113.62        112.37         4.73 o                         
  -3  -5   8        621.37        596.90        17.27 o                         
  -2  -5   8         58.45         63.09         3.94 o                         
  -1  -5   8        115.91        105.02         5.08 o                         
   0  -5   8        102.48         93.05         5.40 o                         
   1  -5   8        225.23        217.96         8.67 o                         
   2  -5   8         13.30         12.39         2.27 o                         
   3  -5   8          0.55         -2.18         2.18 o                         
   4  -5   8        158.44        144.28         5.83 o                         
   5  -5   8          7.94          3.00         3.00 o                         
   6  -5   8          2.55          4.36         3.00 o                         
  -6  -4   8         51.11         37.85         4.74 o                         
  -5  -4   8          4.29          1.91         2.20 o                         
  -4  -4   8        223.55        217.27         7.24 o                         
  -3  -4   8       1003.93        880.49        44.04 o                         
  -2  -4   8        271.47        237.29         9.48 o                         
  -1  -4   8          0.06         -1.10         2.45 o                         
   0  -4   8        135.38        118.04        13.07 o                         
   1  -4   8        877.55        818.34        28.37 o                         
   2  -4   8         43.29         42.64         3.69 o                         
   3  -4   8          9.48          8.81         2.61 o                         
   4  -4   8         61.87         63.22        10.89 o                         
   5  -4   8         52.90         48.42         5.27 o                         
   6  -4   8          1.29          3.87         3.39 o                         
  -6  -3   8         18.35         17.55         2.54 o                         
  -5  -3   8          0.18          3.70         2.16 o                         
  -4  -3   8         39.32         35.30         3.26 o                         
  -3  -3   8         96.49         93.03         3.65 o                         
  -2  -3   8          8.18          7.98         1.97 o                         
  -1  -3   8          0.87         -0.04         2.76 o                         
   0  -3   8         58.25         41.03         4.37 o                         
   1  -3   8          3.62          0.67         2.89 o                         
   2  -3   8        149.31        142.46         6.41 o                         
   3  -3   8          0.08          8.42         2.90 o                         
   4  -3   8         19.79         17.81         4.07 o                         
   5  -3   8          5.52          4.16         2.81 o                         
   6  -3   8          0.01         -1.57         2.70 o                         
  -6  -2   8         16.30         22.79         5.66 o                         
  -5  -2   8         18.05         12.60         3.41 o                         
  -4  -2   8          1.19         -1.76         2.02 o                         
  -3  -2   8          8.74          7.11         3.33 o                         
  -2  -2   8        266.43        208.65         8.89 o                         
  -1  -2   8         45.12         36.56         3.15 o                         
   0  -2   8          8.29         12.29         5.32 o                         
   1  -2   8         36.37         27.78         7.26 o                         
   2  -2   8         25.95         25.41         6.20 o                         
   3  -2   8        163.67        189.80        10.65 o                         
   4  -2   8          6.94          6.49         2.61 o                         
   5  -2   8          2.33          2.03         2.42 o                         
   6  -2   8          3.89          4.84         2.78 o                         
  -6  -1   8          2.38          0.43         2.31 o                         
  -5  -1   8         12.57          9.45         2.29 o                         
  -4  -1   8        185.91        168.80         5.98 o                         
  -3  -1   8          0.51         -0.71         1.91 o                         
  -2  -1   8          0.74          1.90         1.95 o                         
  -1  -1   8         80.99         75.55         5.90 o                         
   0  -1   8          0.93         -0.72         5.90 o                         
   1  -1   8          2.56          1.26         4.36 o                         
   2  -1   8        129.91        125.32         6.18 o                         
   3  -1   8        378.04        366.40        30.15 o                         
   4  -1   8          1.23          1.36         3.00 o                         
   5  -1   8          0.28          1.65         2.52 o                         
   6  -1   8         38.46         58.75         4.55 o                         
  -7   0   8          6.72          5.03         7.65 o                         
  -6   0   8          5.66          3.82         1.78 o                         
  -5   0   8          0.87          0.87         2.05 o                         
  -4   0   8        146.58        157.92         5.74 o                         
  -3   0   8          0.90          2.06         2.07 o                         
  -2   0   8        113.87        110.62         6.12 o                         
  -1   0   8        111.92         88.45         4.23 o                         
   0   0   8        163.43        136.99         6.48 o                         
   1   0   8         15.56         11.62         3.87 o                         
   2   0   8          6.59         10.86         2.85 o                         
   3   0   8          4.02          9.34         2.75 o                         
   4   0   8          0.23          2.17         4.07 o                         
   5   0   8          6.27         13.36         3.29 o                         
  -7   1   8          0.91          4.45         3.97 o                         
  -6   1   8          0.01          0.16         1.81 o                         
  -5   1   8          9.01         12.71         2.70 o                         
  -4   1   8          1.82          3.77         1.95 o                         
  -3   1   8        106.10        108.00         4.52 o                         
  -2   1   8         75.32         68.23         3.73 o                         
  -1   1   8        311.56        263.91        10.17 o                         
   0   1   8          5.94          4.78         4.45 o                         
   1   1   8          1.70          2.27         2.83 o                         
   2   1   8         21.54         29.47         3.79 o                         
   3   1   8         73.51         81.75         5.76 o                         
   4   1   8         33.36         28.39         3.50 o                         
   5   1   8          4.23          0.87         2.81 o                         
  -7   2   8          0.02          6.49         2.81 o                         
  -6   2   8          0.12          1.59         1.74 o                         
  -5   2   8          0.25          1.84         1.94 o                         
  -4   2   8          3.17          3.42         2.18 o                         
  -3   2   8          0.16         -1.22         2.12 o                         
  -2   2   8         94.14         91.66         4.25 o                         
  -1   2   8         31.95         34.97         4.03 o                         
   0   2   8         19.44         17.81         4.16 o                         
   1   2   8        104.12        108.21         7.94 o                         
   2   2   8        180.66        187.88        10.21 o                         
   3   2   8         85.17         87.08         4.75 o                         
   4   2   8          1.88          1.76         2.36 o                         
  -6   3   8          0.81          3.29         1.60 o                         
  -5   3   8          1.46          1.04         1.84 o                         
  -4   3   8          0.82          1.96         1.90 o                         
  -3   3   8         22.81         30.72         3.91 o                         
  -2   3   8         77.73         79.46         4.54 o                         
  -1   3   8         14.98         19.95         3.32 o                         
   0   3   8          0.11         -1.94         3.00 o                         
   1   3   8        120.50        119.07         5.78 o                         
   2   3   8         66.95         67.00        10.36 o                         
   3   3   8          5.60         14.18         4.31 o                         
   4   3   8         15.99         17.70         3.03 o                         
  -6   4   8         27.31         30.31         2.47 o                         
  -5   4   8          0.04          0.95         1.64 o                         
  -4   4   8         38.94         44.36         3.19 o                         
  -3   4   8        193.61        204.87         6.75 o                         
  -2   4   8        267.03        261.61         8.27 o                         
  -1   4   8          4.60          3.29         3.39 o                         
   0   4   8          0.15          1.16         2.90 o                         
   1   4   8         29.33         26.45         4.21 o                         
   2   4   8          5.69          4.05         3.68 o                         
   3   4   8         12.75         15.25         2.70 o                         
   4   4   8          5.51          9.29         2.52 o                         
  -6   5   8          9.37         10.01         2.37 o                         
  -5   5   8          1.55          0.06         1.50 o                         
  -4   5   8         35.91         31.53         2.83 o                         
  -3   5   8         92.74         95.75         4.74 o                         
  -2   5   8         77.90         78.32         4.15 o                         
  -1   5   8         11.19          9.29         3.68 o                         
   0   5   8         43.50         37.46         4.94 o                         
   1   5   8         24.99         27.84         7.55 o                         
   2   5   8          0.01          0.54         2.37 o                         
   3   5   8          2.09          1.05         2.61 o                         
  -5   6   8          3.68          3.92         1.46 o                         
  -4   6   8         32.58         30.64         2.67 o                         
  -3   6   8          0.29          1.60         2.26 o                         
  -2   6   8          1.76          0.52         5.95 o                         
   0   6   8         15.10         20.04         4.07 o                         
   1   6   8          5.92          7.16         2.71 o                         
   2   6   8          3.70          0.77         2.02 o                         
   3   6   8          1.13          2.42         1.84 o                         
  -5   7   8          0.02          1.23         1.61 o                         
  -4   7   8          0.57          0.35         3.19 o                         
  -3   7   8          0.09          4.74         3.29 o                         
  -1   7   8          6.91         10.26         3.48 o                         
   0   7   8         14.03         13.65         4.16 o                         
   1   7   8          1.38         -2.03         2.42 o                         
   2   7   8          5.14          4.16         2.03 o                         
   0   8   8         24.62         36.69         6.78 o                         
  -1 -12   9          0.06         -1.16         1.55 o                         
   0 -12   9          6.98          7.45         2.03 o                         
   1 -12   9          0.69         -1.55         1.55 o                         
   2 -12   9          0.20         -0.86         1.61 o                         
  -3 -11   9          0.18          3.97         2.03 o                         
  -2 -11   9          1.95         -0.48         1.65 o                         
  -1 -11   9          6.17          4.74         1.74 o                         
   0 -11   9          0.50          2.23         1.74 o                         
   1 -11   9          0.18          3.25         1.89 o                         
   2 -11   9          1.57          1.56         1.54 o                         
   3 -11   9          0.07          0.19         1.55 o                         
  -3 -10   9          1.06         -0.02         1.88 o                         
  -2 -10   9          8.73          8.39         2.17 o                         
  -1 -10   9         24.43         23.81         7.41 o                         
   0 -10   9          9.18          8.42         3.19 o                         
   1 -10   9         12.51          6.02         1.78 o                         
   2 -10   9        319.33        300.43        10.81 o                         
   3 -10   9          0.11         -0.68         1.94 o                         
   4 -10   9         27.04         27.49         2.71 o                         
  -4  -9   9          0.55          0.85         1.53 o                         
  -3  -9   9          6.67          9.80         2.63 o                         
  -2  -9   9         32.35         42.98         4.74 o                         
  -1  -9   9          9.85         20.29         2.91 o                         
   0  -9   9          6.27          1.26         2.81 o                         
   1  -9   9          7.11          5.90         2.57 o                         
   2  -9   9        129.01        139.68         6.00 o                         
   3  -9   9          1.60         -0.58         1.84 o                         
   4  -9   9          7.51          7.64         1.77 o                         
   5  -9   9          0.54         -1.45         1.84 o                         
  -5  -8   9         14.46         14.36         3.97 o                         
  -4  -8   9          0.01         -0.03         2.23 o                         
  -3  -8   9          1.17         -2.90         2.90 o                         
  -2  -8   9          1.09          1.08         3.20 o                         
  -1  -8   9         61.54         63.17         5.20 o                         
   0  -8   9         32.90         30.02         3.27 o                         
   1  -8   9          7.09          6.92         2.23 o                         
   2  -8   9         16.21         17.15         2.40 o                         
   3  -8   9        283.33        298.69        15.39 o                         
   4  -8   9        114.97        118.96         7.16 o                         
   5  -8   9          3.18          1.84         2.23 o                         
  -5  -7   9          3.00          0.82         1.91 o                         
  -4  -7   9          1.93          0.03         4.36 o                         
  -3  -7   9          4.75         15.38         7.94 o                         
  -2  -7   9         77.33         82.67         4.60 o                         
  -1  -7   9          0.45          2.40         2.49 o                         
   0  -7   9          9.48          8.42         3.92 o                         
   1  -7   9          9.50          8.61         2.33 o                         
   2  -7   9        102.17        102.19         5.92 o                         
   3  -7   9        330.25        358.70        18.39 o                         
   4  -7   9          0.01         -1.26         2.61 o                         
  -6  -6   9         31.61         29.88         2.53 o                         
  -5  -6   9          1.23          3.56         2.23 o                         
  -4  -6   9         13.83         12.62         3.48 o                         
  -3  -6   9        546.51        559.63        14.17 o                         
  -2  -6   9          1.94          4.01         2.79 o                         
  -1  -6   9          1.60          0.64         2.62 o                         
   0  -6   9          8.22         10.78         2.74 o                         
   1  -6   9         57.79         58.34         4.65 o                         
   2  -6   9        266.35        261.95        10.16 o                         
   3  -6   9          4.00          5.25         2.29 o                         
   4  -6   9        162.30        132.21        18.20 o                         
   5  -6   9         15.06         15.68         4.26 o                         
  -6  -5   9          2.06         -0.10         1.92 o                         
  -5  -5   9          1.86          2.57         1.95 o                         
  -4  -5   9         16.38         20.54         2.82 o                         
  -3  -5   9        448.72        443.47        18.59 o                         
  -2  -5   9         10.42         14.00         4.79 o                         
  -1  -5   9          9.86         14.58         3.00 o                         
   0  -5   9        116.45        100.63         5.33 o                         
   1  -5   9         22.51         24.67         6.82 o                         
   2  -5   9         82.13         79.10         4.15 o                         
   3  -5   9          0.94          0.02         3.10 o                         
   4  -5   9          2.02          5.56         2.68 o                         
   5  -5   9          3.64          2.23         3.58 o                         
  -6  -4   9          5.52          6.53         2.15 o                         
  -5  -4   9          1.42          5.42         2.44 o                         
  -4  -4   9         85.46         90.46         5.03 o                         
  -3  -4   9         31.88         34.27         4.40 o                         
  -2  -4   9         38.80         42.72         5.59 o                         
  -1  -4   9          5.46          3.09         2.64 o                         
   0  -4   9          0.38          4.99         2.73 o                         
   1  -4   9        110.96        113.37         5.30 o                         
   2  -4   9          1.16          4.56         2.72 o                         
   3  -4   9         50.98         47.97         4.23 o                         
   4  -4   9         51.92         48.52         3.95 o                         
   5  -4   9          3.64          5.30         2.42 o                         
  -6  -3   9          4.62          3.98         2.00 o                         
  -5  -3   9          3.33          0.32         2.51 o                         
  -4  -3   9          5.59          5.18         2.53 o                         
  -3  -3   9         27.45         25.95         3.63 o                         
  -2  -3   9         52.15         51.67         3.03 o                         
  -1  -3   9          3.21          2.60         2.59 o                         
   0  -3   9         15.00         12.71         3.53 o                         
   1  -3   9        146.99        123.45         6.29 o                         
   2  -3   9         24.05         21.29         3.22 o                         
   3  -3   9          1.51          2.23         3.29 o                         
   4  -3   9         30.60         30.20         4.26 o                         
   5  -3   9          6.08          7.97         2.29 o                         
  -6  -2   9          4.43          0.70         2.42 o                         
  -5  -2   9          9.04         10.82         2.27 o                         
  -4  -2   9          5.49          2.50         2.02 o                         
  -3  -2   9          4.11          2.33         1.79 o                         
  -2  -2   9          1.04         -1.83         1.83 o                         
  -1  -2   9        145.13        127.25         4.40 o                         
   0  -2   9          0.00          1.08         2.58 o                         
   1  -2   9          6.69          6.29         3.52 o                         
   2  -2   9        104.76        101.03         6.91 o                         
   3  -2   9          1.26         -3.10         3.29 o                         
   4  -2   9        143.79        127.86         8.03 o                         
   5  -2   9         17.13         26.81         4.26 o                         
  -6  -1   9          4.24          2.71         3.19 o                         
  -5  -1   9        111.02        116.18        11.05 o                         
  -4  -1   9          9.26          8.64         2.40 o                         
  -3  -1   9          0.13         -0.07         1.98 o                         
  -2  -1   9         33.35         33.48         2.91 o                         
  -1  -1   9         40.01         34.74         3.01 o                         
   0  -1   9         16.40         17.27         2.87 o                         
   1  -1   9          0.20          0.03         3.29 o                         
   2  -1   9         41.57         50.81         6.20 o                         
   3  -1   9        171.71        162.62        10.79 o                         
   4  -1   9          0.02          3.10         2.81 o                         
   5  -1   9         20.74         18.78         3.97 o                         
  -6   0   9          1.84          2.75         1.72 o                         
  -5   0   9          1.32          8.00         2.23 o                         
  -4   0   9         43.04         36.32         3.12 o                         
  -3   0   9         70.85         72.24         3.74 o                         
  -2   0   9        160.86        141.90         6.94 o                         
  -1   0   9        152.73        128.38         5.62 o                         
   0   0   9          9.80         14.10         3.73 o                         
   1   0   9          7.07          5.81         3.58 o                         
   2   0   9        120.72        125.53         7.36 o                         
   3   0   9        174.23        182.02         9.53 o                         
   4   0   9         19.54         17.33         4.74 o                         
   5   0   9          1.71         -1.26         3.19 o                         
  -6   1   9          3.22          2.44         2.90 o                         
  -5   1   9          7.71          5.96         1.94 o                         
  -4   1   9          2.87         -0.01         1.97 o                         
  -3   1   9         37.16         39.29         3.17 o                         
  -2   1   9         46.52         48.24         4.34 o                         
  -1   1   9         53.78         47.90         3.67 o                         
   0   1   9          1.65          1.73         3.02 o                         
   1   1   9         57.31         50.33         5.32 o                         
   2   1   9         90.63         97.89         5.36 o                         
   3   1   9         70.57         64.09         6.10 o                         
   4   1   9          8.74         12.81         3.07 o                         
  -6   2   9         10.04         10.44         1.98 o                         
  -5   2   9          0.06         -0.52         1.69 o                         
  -4   2   9          5.96          6.69         1.92 o                         
  -3   2   9          0.96          3.74         2.06 o                         
  -2   2   9          6.00          4.76         2.21 o                         
  -1   2   9         11.44          9.97         3.19 o                         
   0   2   9          0.32         -3.08         4.50 o                         
   1   2   9          2.74          5.52         3.00 o                         
   2   2   9         13.22         19.18         3.12 o                         
   3   2   9          0.35          7.65         4.07 o                         
   4   2   9         72.55         77.59         5.61 o                         
  -6   3   9          0.03         -1.37         1.37 o                         
  -5   3   9          0.44          1.30         1.67 o                         
  -4   3   9          2.82          5.25         1.84 o                         
  -3   3   9         20.20         20.57         2.51 o                         
  -2   3   9         61.94         69.57         3.90 o                         
  -1   3   9         14.84         19.29         3.82 o                         
   0   3   9          1.38          4.36         3.10 o                         
   1   3   9         53.70         57.68         5.32 o                         
   2   3   9         59.68         71.00         4.56 o                         
   3   3   9        104.59        103.67        11.42 o                         
   4   3   9          1.29          3.58         2.71 o                         
  -6   4   9          0.37          0.87         2.52 o                         
  -5   4   9          1.73          2.02         1.63 o                         
  -4   4   9          9.28          8.22         1.84 o                         
  -3   4   9          0.04         -0.26         2.07 o                         
  -2   4   9         20.00         17.71         2.78 o                         
  -1   4   9          5.79          8.71         3.48 o                         
   0   4   9         10.18          6.97         3.10 o                         
   1   4   9         66.03         50.33         4.94 o                         
   2   4   9         31.68         26.98         3.29 o                         
   3   4   9          1.87          2.34         1.93 o                         
  -5   5   9          3.86          2.74         1.49 o                         
  -4   5   9         82.29         86.48         9.24 o                         
  -3   5   9        238.78        226.00         7.20 o                         
  -1   5   9          0.81          3.00         3.29 o                         
   1   5   9         14.47         16.55         3.68 o                         
   2   5   9          0.58          1.55         2.32 o                         
   3   5   9          2.35          5.03         1.94 o                         
  -5   6   9          0.00         -0.18         1.65 o                         
  -4   6   9         11.09          9.96         1.84 o                         
  -3   6   9          8.08          5.26         2.60 o                         
  -2   6   9          2.03          7.74         4.07 o                         
  -1   6   9          6.63         10.45         3.19 o                         
   0   6   9          0.35          0.00         2.71 o                         
   1   6   9          0.63         -0.87         2.23 o                         
   2   6   9          8.87          3.58         2.81 o                         
  -1   7   9          4.49          3.10         3.78 o                         
   0   7   9          3.11         12.58         3.68 o                         
   1   7   9          0.13          0.39         2.32 o                         
  -1 -12  10          0.00          0.39         1.45 o                         
   0 -12  10          2.78          1.94         1.45 o                         
   1 -12  10         34.01         33.59         2.90 o                         
   2 -12  10         14.64         21.30         4.26 o                         
  -2 -11  10         16.52         19.17         2.61 o                         
  -1 -11  10          0.16         -0.39         1.65 o                         
   0 -11  10          0.02         -0.19         1.55 o                         
   1 -11  10          2.53          3.66         1.56 o                         
   2 -11  10          9.86         13.44         4.16 o                         
   3 -11  10          9.97          4.65         2.23 o                         
  -3 -10  10          5.61         10.10         5.32 o                         
  -2 -10  10         21.49         18.48         5.86 o                         
  -1 -10  10          7.44          3.83         2.15 o                         
   0 -10  10          0.87         -0.05         1.67 o                         
   1 -10  10         43.59         38.30         4.16 o                         
   2 -10  10        108.39         96.83         9.24 o                         
   3 -10  10          4.15          4.36         1.94 o                         
   4 -10  10         11.50         13.75         2.42 o                         
  -4  -9  10          2.72          2.21         1.84 o                         
  -3  -9  10          8.07          4.38         3.01 o                         
  -2  -9  10          7.29          4.67         2.81 o                         
  -1  -9  10         61.06         60.78         5.52 o                         
   0  -9  10         58.57         51.95         3.38 o                         
   1  -9  10          0.02          1.21         3.05 o                         
   3  -9  10          0.05         -0.68         1.94 o                         
   4  -9  10          4.27          1.45         1.84 o                         
  -4  -8  10          4.40          6.12         2.22 o                         
  -3  -8  10          2.64          2.89         3.00 o                         
  -2  -8  10          0.11          2.43         2.65 o                         
  -1  -8  10         75.02         64.00         5.76 o                         
   0  -8  10         33.49         33.20         4.40 o                         
   1  -8  10         55.38         57.80         4.81 o                         
   2  -8  10         35.53         38.48         4.11 o                         
   3  -8  10          2.23          1.26         2.32 o                         
   4  -8  10         30.88         34.17         3.87 o                         
  -5  -7  10          3.28          3.34         3.87 o                         
  -4  -7  10          9.78          7.14         2.18 o                         
  -3  -7  10         66.95         76.53         6.58 o                         
  -2  -7  10         20.07         23.57         3.20 o                         
  -1  -7  10         32.49         31.08         5.47 o                         
   0  -7  10        135.86        142.63         6.65 o                         
   1  -7  10          9.41          8.76         2.42 o                         
   2  -7  10        180.31        206.05         8.57 o                         
   3  -7  10        119.41        136.43        15.83 o                         
   4  -7  10          7.81         19.07         4.16 o                         
  -5  -6  10          0.91          2.48         1.98 o                         
  -4  -6  10         30.10         32.58         3.03 o                         
  -3  -6  10         28.09         31.97         2.75 o                         
  -2  -6  10          0.12         -2.05         2.05 o                         
  -1  -6  10         37.84         39.19         4.31 o                         
   0  -6  10          5.83          5.20         2.32 o                         
   1  -6  10         27.99         28.43         3.90 o                         
   2  -6  10         47.99         48.62         4.31 o                         
   3  -6  10         26.80         33.21         9.20 o                         
   4  -6  10         15.98         14.92         2.72 o                         
  -6  -5  10          0.17          0.42         1.84 o                         
  -5  -5  10          0.08          1.84         2.08 o                         
  -4  -5  10         14.78         17.75         2.64 o                         
  -3  -5  10        160.72        163.33         5.81 o                         
  -2  -5  10        536.04        530.27        15.52 o                         
  -1  -5  10         56.91         49.83         4.61 o                         
   0  -5  10        100.98        102.56         5.47 o                         
   1  -5  10          0.81          1.91         2.20 o                         
   2  -5  10          0.35          0.07         2.63 o                         
   3  -5  10         15.62         18.42         3.32 o                         
   4  -5  10         32.26         27.80         3.61 o                         
   5  -5  10          3.93         -0.19         5.32 o                         
  -6  -4  10          0.03          0.36         2.11 o                         
  -5  -4  10          3.22          1.19         2.23 o                         
  -4  -4  10         43.20         48.00         3.63 o                         
  -3  -4  10        653.81        691.16        19.88 o                         
  -2  -4  10        137.49        132.44         6.43 o                         
  -1  -4  10          3.74          2.22         2.68 o                         
   0  -4  10        229.77        193.77        13.75 o                         
   1  -4  10         95.27         97.82         4.99 o                         
   2  -4  10         60.12         61.76         4.64 o                         
   3  -4  10          0.90          2.90         2.58 o                         
   4  -4  10          4.76          6.41         2.63 o                         
   5  -4  10          2.64          2.91         2.53 o                         
  -6  -3  10          0.13          2.46         2.13 o                         
  -5  -3  10          0.26         -1.82         1.94 o                         
  -4  -3  10         11.26         10.64         2.50 o                         
  -3  -3  10          3.02          6.24         1.90 o                         
  -2  -3  10         30.20         33.63         3.57 o                         
  -1  -3  10          0.63         -0.51         2.53 o                         
   0  -3  10          3.36          2.23         2.34 o                         
   1  -3  10         33.63         29.26         4.36 o                         
   2  -3  10         74.97         77.52         5.21 o                         
   3  -3  10         15.03         19.72         4.89 o                         
   4  -3  10         33.57         41.50         6.44 o                         
   5  -3  10          2.21          5.90         2.47 o                         
  -6  -2  10          0.14          3.60         2.20 o                         
  -5  -2  10         24.18         24.58         3.16 o                         
  -4  -2  10          0.82         -0.13         1.87 o                         
  -3  -2  10          0.24          0.28         1.79 o                         
  -2  -2  10         22.25         24.08         2.55 o                         
  -1  -2  10         83.13         82.59         4.59 o                         
   0  -2  10          2.35          3.42         2.65 o                         
   1  -2  10         10.48         15.37         3.13 o                         
   2  -2  10        272.16        224.84        14.13 o                         
   3  -2  10          1.12         12.97         5.03 o                         
   4  -2  10         30.65         23.04         5.13 o                         
   5  -2  10          1.97          3.48         2.42 o                         
  -6  -1  10          0.57          2.10         1.89 o                         
  -5  -1  10         14.24         22.83         3.31 o                         
  -4  -1  10         21.28         25.14         2.78 o                         
  -3  -1  10          3.71          2.13         1.83 o                         
  -2  -1  10         44.76         46.61         3.07 o                         
  -1  -1  10         54.83         48.89         4.05 o                         
   0  -1  10         36.73         30.69         7.26 o                         
   1  -1  10          0.85          1.80         2.37 o                         
   2  -1  10        687.22        685.37        33.88 o                         
   3  -1  10         33.18         35.94         4.98 o                         
   4  -1  10          3.00          2.71         3.97 o                         
   5  -1  10         11.54         15.58         3.39 o                         
  -6   0  10          0.79          1.33         1.63 o                         
  -5   0  10          8.32          7.90         1.67 o                         
  -4   0  10         12.25         13.87         2.15 o                         
  -3   0  10          0.53          3.95         2.90 o                         
  -2   0  10         91.95         97.07         3.94 o                         
  -1   0  10          0.70         -0.69         2.18 o                         
   0   0  10          0.04          3.33         2.46 o                         
   1   0  10         14.17         15.20         2.63 o                         
   2   0  10         59.89         64.26         6.20 o                         
   3   0  10         25.38         25.26         6.87 o                         
   4   0  10          0.22          3.58         4.94 o                         
   5   0  10          0.01          0.58         2.03 o                         
  -6   1  10          0.00          0.63         1.51 o                         
  -5   1  10          0.34          1.84         2.51 o                         
  -4   1  10          7.70          9.42         1.97 o                         
  -3   1  10         16.43         19.29         2.97 o                         
  -2   1  10          5.65          7.51         2.25 o                         
  -1   1  10         90.67         94.00         4.50 o                         
   0   1  10         82.90         76.62         4.74 o                         
   1   1  10          5.16          6.43         2.44 o                         
   2   1  10          0.97          5.81         3.39 o                         
   3   1  10        103.26        109.47         7.26 o                         
  -6   2  10          1.46          2.32         1.74 o                         
  -5   2  10          1.55          2.55         1.53 o                         
  -4   2  10          2.78          3.83         2.09 o                         
  -3   2  10         22.10         31.50         3.30 o                         
  -2   2  10         24.49         24.66         4.97 o                         
  -1   2  10         11.76          8.46         2.50 o                         
   0   2  10         22.56         25.05         3.60 o                         
   1   2  10         42.77         41.66         8.13 o                         
   2   2  10         22.78         20.71         4.45 o                         
   3   2  10         57.61         58.94         5.03 o                         
   4   2  10          0.95          4.43         2.79 o                         
  -6   3  10         11.28         11.55         1.64 o                         
  -5   3  10          0.05         -0.58         1.47 o                         
  -4   3  10          0.96         -1.78         1.78 o                         
  -3   3  10        358.70        441.95        12.89 o                         
  -2   3  10          1.67          4.10         2.52 o                         
  -1   3  10         12.06          9.78         3.10 o                         
   0   3  10          9.36          8.62         3.19 o                         
   1   3  10         31.48         23.92         3.53 o                         
   2   3  10         78.41         70.26         4.02 o                         
   3   3  10         46.87         45.01         3.11 o                         
  -5   4  10          0.43         -0.51         1.42 o                         
  -4   4  10          6.93          7.22         1.77 o                         
  -3   4  10        162.15        178.60         5.98 o                         
  -2   4  10          0.07          3.78         4.16 o                         
  -1   4  10          5.47          6.29         3.29 o                         
   1   4  10         16.76         12.10         3.68 o                         
   2   4  10          0.41         -0.68         2.32 o                         
   3   4  10         34.24         31.56         3.39 o                         
  -5   5  10          0.00          0.30         1.39 o                         
  -4   5  10          2.74          0.66         1.74 o                         
  -3   5  10         12.08         14.88         2.78 o                         
  -2   5  10         10.30         11.91         3.68 o                         
  -1   5  10          4.31          4.26         2.90 o                         
   0   5  10          0.01         -2.42         2.42 o                         
   1   5  10          0.46         -2.23         2.23 o                         
   2   5  10          1.59         -0.19         2.23 o                         
  -2   6  10         20.99         16.17         5.23 o                         
  -1   6  10          0.63          0.77         3.00 o                         
   0   6  10          8.63          9.10         2.42 o                         
   1   6  10         12.99         11.71         3.10 o                         
  -2 -11  11          0.95          2.42         1.45 o                         
  -1 -11  11          6.94          4.45         1.65 o                         
   0 -11  11          1.72         -0.52         3.15 o                         
   1 -11  11         17.42         11.85         5.13 o                         
  -3 -10  11          6.46          6.29         1.81 o                         
  -2 -10  11        100.54         96.49         5.66 o                         
  -1 -10  11          0.29         -0.03         2.74 o                         
   0 -10  11          4.86          1.96         1.56 o                         
   1 -10  11         56.65         47.15         3.24 o                         
   2 -10  11         54.27         52.65         3.87 o                         
   3 -10  11         21.73         19.07         2.81 o                         
  -4  -9  11         18.42         15.22         2.16 o                         
  -3  -9  11          0.00          1.11         1.86 o                         
  -2  -9  11         43.80         50.35         3.96 o                         
  -1  -9  11         10.91         10.65         1.85 o                         
   0  -9  11          0.12         -1.89         1.89 o                         
   1  -9  11         39.88         36.39         3.76 o                         
   2  -9  11          9.44         12.87         3.00 o                         
   3  -9  11         22.54         21.01         2.90 o                         
   4  -9  11          1.39          0.29         1.65 o                         
  -4  -8  11          7.84          4.45         2.61 o                         
  -3  -8  11          1.39          2.46         2.40 o                         
  -2  -8  11          0.08          1.88         2.86 o                         
  -1  -8  11          0.71          4.31         2.60 o                         
   0  -8  11          2.54          2.12         2.80 o                         
   1  -8  11          1.21          2.39         2.37 o                         
   2  -8  11         15.10         20.33         5.61 o                         
   3  -8  11         22.15         20.42         3.29 o                         
   4  -8  11         13.27         16.84         3.39 o                         
  -5  -7  11          2.61          3.25         1.60 o                         
  -4  -7  11         37.11         39.10         3.55 o                         
  -3  -7  11         98.47         98.56         4.54 o                         
  -2  -7  11         26.12         31.26         3.68 o                         
  -1  -7  11         17.76         19.84         3.84 o                         
   0  -7  11        106.30        114.64         9.78 o                         
   1  -7  11         10.20         11.29         3.78 o                         
   2  -7  11          4.79          5.32         3.19 o                         
   3  -7  11          5.31         15.58         4.65 o                         
   4  -7  11         82.89         91.08         6.10 o                         
  -5  -6  11          3.63          2.51         1.95 o                         
  -4  -6  11         37.07         34.17         3.63 o                         
  -3  -6  11         91.76         99.46         3.78 o                         
  -2  -6  11         30.95         35.28         4.16 o                         
  -1  -6  11         13.52         16.03         2.91 o                         
   0  -6  11        229.67        244.75         9.54 o                         
   1  -6  11         10.76          9.40         2.63 o                         
   2  -6  11          6.65          2.80         2.46 o                         
   3  -6  11        218.31        223.38         8.62 o                         
   4  -6  11          0.96          2.88         2.62 o                         
  -5  -5  11         46.93         54.14         3.92 o                         
  -4  -5  11         82.47         73.78         3.87 o                         
  -3  -5  11         20.62         18.16         3.16 o                         
  -2  -5  11         51.60         43.91         3.68 o                         
  -1  -5  11          6.88          6.12         2.21 o                         
   0  -5  11          5.87         10.21         3.15 o                         
   1  -5  11         36.30         38.33         3.96 o                         
   2  -5  11          0.03          1.78         2.27 o                         
   3  -5  11         39.01         47.62         8.32 o                         
   4  -5  11         19.93         18.39         4.16 o                         
  -6  -4  11          3.50          7.74         2.90 o                         
  -5  -4  11          0.25          1.10         1.68 o                         
  -4  -4  11          9.42          9.24         2.87 o                         
  -3  -4  11        214.50        225.24         7.49 o                         
  -2  -4  11         53.46         46.63         4.42 o                         
  -1  -4  11          1.96          0.47         4.18 o                         
   0  -4  11          9.60         15.77         4.79 o                         
   1  -4  11          0.14          0.55         2.61 o                         
   2  -4  11         34.37         37.82         3.98 o                         
   3  -4  11         37.49         39.07         9.24 o                         
   4  -4  11          4.48          6.49         2.61 o                         
   5  -4  11          6.25          4.45         3.29 o                         
  -6  -3  11          1.77          2.95         1.78 o                         
  -5  -3  11         15.81         18.52         2.74 o                         
  -4  -3  11          5.27          5.06         4.09 o                         
  -3  -3  11         42.69         53.19         4.50 o                         
  -2  -3  11          2.41          2.57         2.27 o                         
  -1  -3  11          7.89          9.07         2.74 o                         
   0  -3  11          2.02         -2.37         2.60 o                         
   1  -3  11         52.00         47.51         3.54 o                         
   2  -3  11        310.42        336.20        12.59 o                         
   3  -3  11          0.03         -0.87         3.00 o                         
   4  -3  11          0.86         -2.42         2.42 o                         
   5  -3  11         20.56         29.81         3.58 o                         
  -6  -2  11          0.19          0.36         1.84 o                         
  -5  -2  11         23.47         20.68         2.70 o                         
  -4  -2  11          0.06         -1.19         2.08 o                         
  -3  -2  11          6.28          5.20         2.24 o                         
  -2  -2  11        203.27        216.13         7.24 o                         
  -1  -2  11          4.32          2.93         2.63 o                         
   0  -2  11          0.01         -0.68         2.47 o                         
   1  -2  11         12.07         10.50         3.46 o                         
   2  -2  11          3.43          3.93         2.95 o                         
   3  -2  11          1.38          4.16         4.55 o                         
   4  -2  11          0.04          1.94         2.42 o                         
   5  -2  11         20.48         21.10         3.19 o                         
  -6  -1  11          5.21          2.81         3.39 o                         
  -5  -1  11         24.78         20.46         2.34 o                         
  -4  -1  11         50.34         52.39         3.57 o                         
  -3  -1  11          1.24          0.92         1.84 o                         
  -2  -1  11         11.21         15.47         4.45 o                         
  -1  -1  11         76.70         78.75         5.14 o                         
   0  -1  11          0.09         -2.04         3.34 o                         
   1  -1  11          0.19          1.36         2.23 o                         
   2  -1  11        196.15        213.79         8.55 o                         
   3  -1  11         17.90         17.33         3.97 o                         
   4  -1  11          2.69          2.90         2.52 o                         
  -6   0  11          0.33          1.64         2.52 o                         
  -5   0  11         22.43         16.90         2.34 o                         
  -4   0  11          2.83          4.03         1.88 o                         
  -3   0  11         10.98         19.88         3.45 o                         
  -2   0  11          2.03          5.75         2.03 o                         
  -1   0  11         12.31         12.90         4.36 o                         
   0   0  11          0.04         -0.59         2.45 o                         
   1   0  11         21.34         21.97         3.29 o                         
   2   0  11         62.44         61.75         4.19 o                         
   3   0  11          6.79          8.76         3.05 o                         
   4   0  11          0.62          5.32         2.23 o                         
  -6   1  11          0.17          0.29         1.94 o                         
  -5   1  11          7.36          5.16         1.50 o                         
  -4   1  11          0.00         -0.48         1.80 o                         
  -3   1  11         28.15         43.46         4.70 o                         
  -2   1  11          0.56          2.92         2.20 o                         
  -1   1  11         24.43         26.63         6.10 o                         
   0   1  11          0.52          3.29         2.90 o                         
   1   1  11          1.45          0.54         2.18 o                         
   2   1  11         33.01         33.38         3.38 o                         
   3   1  11          2.64          3.50         2.18 o                         
   4   1  11          1.74          4.36         1.94 o                         
  -5   2  11          1.68         -0.31         2.85 o                         
  -4   2  11          0.24          0.23         1.58 o                         
  -3   2  11         61.32         72.40         4.55 o                         
  -2   2  11         33.68         39.40         3.90 o                         
  -1   2  11          7.78          8.13         3.19 o                         
   0   2  11         50.61         39.78         4.65 o                         
   1   2  11          1.23         -2.29         2.85 o                         
   2   2  11          7.94         11.01         2.14 o                         
   3   2  11          9.90         17.75         4.99 o                         
  -5   3  11          3.62          5.89         2.86 o                         
  -4   3  11          2.57          3.33         1.57 o                         
  -3   3  11          5.05          3.18         1.91 o                         
  -2   3  11          3.11          5.52         2.63 o                         
  -1   3  11          5.62          4.16         3.97 o                         
   0   3  11          5.44          5.61         2.71 o                         
   1   3  11          5.15          2.03         2.52 o                         
   2   3  11          3.21          3.64         2.07 o                         
   3   3  11         11.95         22.46         3.97 o                         
  -5   4  11          1.74          3.19         2.32 o                         
  -4   4  11          9.46         10.57         6.00 o                         
  -3   4  11          6.40          9.92         3.89 o                         
  -2   4  11         43.46         50.04         5.23 o                         
  -1   4  11          6.06          7.65         2.90 o                         
   0   4  11          3.38          0.10         2.42 o                         
   1   4  11          1.55          1.74         2.13 o                         
   2   4  11          0.68          6.97         3.29 o                         
  -3   5  11         54.20         56.62         7.45 o                         
  -2   5  11         18.05         16.07         4.65 o                         
  -1   5  11          1.22         -0.29         2.71 o                         
   0   5  11          0.54         -2.13         2.13 o                         
   1   5  11          2.10          2.90         1.94 o                         
  -1   6  11          0.10         -2.90         3.19 o                         
  -1 -11  12          0.97          1.06         1.65 o                         
   0 -11  12          0.27          0.05         1.80 o                         
   1 -11  12        146.11        140.35         7.65 o                         
  -2 -10  12         14.80         15.97         5.23 o                         
  -1 -10  12          0.08         -1.56         1.62 o                         
   0 -10  12          1.02          0.87         1.51 o                         
   1 -10  12          1.71         -0.19         1.94 o                         
   2 -10  12          2.36         -0.87         1.55 o                         
   3 -10  12          5.59          8.13         2.42 o                         
  -3  -9  12         17.91         18.56         5.28 o                         
  -2  -9  12          0.03         -0.78         1.74 o                         
  -1  -9  12         18.70         24.55         2.50 o                         
   0  -9  12          0.01          0.85         1.89 o                         
   1  -9  12          0.42          3.34         2.08 o                         
   2  -9  12          5.74          5.61         2.03 o                         
   3  -9  12         24.95         27.30         3.19 o                         
  -4  -8  12         36.42         24.86         2.70 o                         
  -3  -8  12          0.97         18.59         7.16 o                         
  -2  -8  12          2.42          0.48         2.30 o                         
  -1  -8  12         15.43         17.94         3.10 o                         
   0  -8  12         26.03         23.55         3.70 o                         
   1  -8  12          9.85          7.43         2.29 o                         
   2  -8  12         52.58         54.42         3.88 o                         
   3  -8  12        115.06        112.95         6.39 o                         
  -4  -7  12        186.06        174.47         6.91 o                         
  -3  -7  12          0.63          2.60         2.09 o                         
  -2  -7  12          1.94          3.73         2.90 o                         
  -1  -7  12        106.43        108.85         5.27 o                         
   0  -7  12         15.86         15.29         2.83 o                         
   1  -7  12         58.89         71.73         5.81 o                         
   2  -7  12          3.52          4.53         2.22 o                         
   3  -7  12         20.71         19.93         3.00 o                         
  -5  -6  12          8.14         10.72         4.21 o                         
  -4  -6  12         15.00         15.86         5.37 o                         
  -3  -6  12          4.12          3.52         2.05 o                         
  -2  -6  12          0.19          0.63         2.20 o                         
  -1  -6  12          0.00          0.96         2.12 o                         
   0  -6  12         46.56         48.97         9.87 o                         
   1  -6  12         14.82         19.84         3.13 o                         
   2  -6  12          8.16          9.20         3.87 o                         
   3  -6  12          8.17          7.31         2.16 o                         
   4  -6  12         49.42         40.75         6.20 o                         
  -5  -5  12          1.14          3.05         2.08 o                         
  -4  -5  12         22.31         23.52         4.14 o                         
  -3  -5  12         19.05         29.09         3.68 o                         
  -2  -5  12         14.41         19.34         6.36 o                         
  -1  -5  12         48.82         52.98         4.25 o                         
   0  -5  12          8.62          9.11         7.26 o                         
   1  -5  12          1.45          1.32         2.52 o                         
   2  -5  12         10.84          7.03         2.79 o                         
   3  -5  12        104.42        106.39         4.92 o                         
   4  -5  12          4.00          0.68         3.78 o                         
  -5  -4  12          0.29          1.18         1.55 o                         
  -4  -4  12          1.67         -0.40         1.85 o                         
  -3  -4  12         10.66         12.58         2.40 o                         
  -2  -4  12          0.02          3.36         2.29 o                         
  -1  -4  12         81.64         94.53         4.98 o                         
   0  -4  12          1.23         -1.57         2.29 o                         
   1  -4  12          4.07          3.98         3.48 o                         
   2  -4  12          2.58          6.00         3.19 o                         
   3  -4  12         44.07         42.69         4.65 o                         
   4  -4  12          0.22          2.71         2.42 o                         
  -5  -3  12          3.82          6.39         1.74 o                         
  -4  -3  12          1.77          0.08         2.02 o                         
  -3  -3  12          0.59          3.99         2.33 o                         
  -2  -3  12        158.57        168.76         6.11 o                         
  -1  -3  12          3.90          7.71         3.47 o                         
   0  -3  12          2.21          4.39         2.28 o                         
   1  -3  12        227.56        233.65         7.81 o                         
   2  -3  12         22.98         22.85         3.28 o                         
   3  -3  12          0.55         -1.06         2.42 o                         
   4  -3  12          0.52          0.97         2.32 o                         
  -5  -2  12         21.02         21.92         2.71 o                         
  -4  -2  12         19.42         25.00         3.22 o                         
  -3  -2  12         15.00         23.25         3.84 o                         
  -2  -2  12         29.75         29.87         3.45 o                         
  -1  -2  12          1.58         -2.06         6.00 o                         
   0  -2  12          6.07          6.37         3.34 o                         
   1  -2  12         81.50         81.69         4.17 o                         
   2  -2  12        297.72        337.32        17.23 o                         
   3  -2  12          9.54          8.42         2.42 o                         
   4  -2  12          1.58          1.55         2.03 o                         
  -5  -1  12          2.65          3.51         1.74 o                         
  -4  -1  12          5.48         21.10         5.32 o                         
  -3  -1  12         38.20         38.48         3.73 o                         
  -2  -1  12         83.40         86.44         4.30 o                         
  -1  -1  12          0.91         -2.77         2.77 o                         
   0  -1  12         23.00         25.04         2.88 o                         
   1  -1  12         30.66         26.99         3.58 o                         
   2  -1  12          8.58         13.01         2.91 o                         
   3  -1  12          1.41          0.68         2.23 o                         
   4  -1  12          0.37          0.00         1.94 o                         
  -5   0  12          0.93          3.97         1.97 o                         
  -4   0  12          0.10          0.27         1.58 o                         
  -3   0  12          0.66         -1.31         1.98 o                         
  -2   0  12          5.38          6.04         2.69 o                         
  -1   0  12          1.11         -0.22         5.86 o                         
   0   0  12          1.20          3.91         2.95 o                         
   1   0  12          7.75         12.29         4.36 o                         
   2   0  12         47.79         50.83         6.38 o                         
   3   0  12          3.47          2.90         2.23 o                         
  -5   1  12          0.21          1.61         1.83 o                         
  -4   1  12         24.83         22.58         2.19 o                         
  -3   1  12          5.52          8.14         1.89 o                         
  -2   1  12          6.43          9.20         3.39 o                         
  -1   1  12          0.01         -2.90         2.90 o                         
   0   1  12          0.56         -0.06         2.43 o                         
   1   1  12          0.00         -0.02         2.15 o                         
   2   1  12         14.12         17.71         4.21 o                         
   3   1  12          0.82          1.25         2.14 o                         
  -5   2  12          0.93         -0.10         2.32 o                         
  -4   2  12          3.99          4.95         1.48 o                         
  -3   2  12         42.25         42.12         3.90 o                         
  -2   2  12          4.71          4.74         3.19 o                         
  -1   2  12         15.65         14.81         4.26 o                         
   0   2  12        127.50        132.31         7.74 o                         
   1   2  12          1.68          4.32         2.26 o                         
   2   2  12          0.14          1.34         2.57 o                         
  -4   3  12         38.62         26.43         4.16 o                         
  -3   3  12          0.00          3.68         3.39 o                         
  -2   3  12          1.37          3.10         2.90 o                         
  -1   3  12          0.15         -1.84         2.71 o                         
   0   3  12          4.91          4.84         2.42 o                         
   1   3  12          0.00          2.90         2.23 o                         
   2   3  12          2.53          0.10         2.23 o                         
  -3   4  12          0.08          1.06         3.29 o                         
  -2   4  12          3.41          4.36         2.90 o                         
  -1   4  12          0.00          1.94         2.52 o                         
   0   4  12          0.30          0.77         2.23 o                         
   1   4  12          4.00          3.78         2.13 o                         
  -2   5  12          6.93         13.65         4.55 o                         
  -1   5  12          0.00          3.78         2.52 o                         
  -1 -10  13          1.12          1.26         1.67 o                         
   0 -10  13          9.78          4.14         2.81 o                         
   2 -10  13         17.96         16.65         2.52 o                         
  -3  -9  13         13.38         16.35         3.24 o                         
  -2  -9  13          1.99          3.86         1.67 o                         
  -1  -9  13          6.52          3.91         1.72 o                         
   0  -9  13          0.00          2.68         1.73 o                         
   1  -9  13          7.27          7.34         5.08 o                         
   2  -9  13         12.41          9.97         2.52 o                         
  -3  -8  13         11.36         16.68         3.68 o                         
  -2  -8  13          9.77         12.26         2.06 o                         
  -1  -8  13          0.38          0.35         1.65 o                         
   0  -8  13         70.05         67.48         4.01 o                         
   1  -8  13         10.96         12.31         2.70 o                         
   2  -8  13          0.07         -0.94         1.80 o                         
   3  -8  13         22.03         21.78         3.19 o                         
  -4  -7  13        134.06        144.61         8.13 o                         
  -3  -7  13         28.23         24.54         2.71 o                         
  -2  -7  13          5.53          4.18         4.00 o                         
  -1  -7  13          0.95          2.13         2.12 o                         
   0  -7  13          3.35          2.11         2.11 o                         
   1  -7  13          0.14          4.15         2.16 o                         
   2  -7  13          1.22         -0.33         4.60 o                         
   3  -7  13         33.66         31.54         3.19 o                         
  -4  -6  13         64.26         64.16         3.76 o                         
  -3  -6  13          1.42          0.35         1.64 o                         
  -2  -6  13          7.48          3.33         1.77 o                         
   0  -6  13          1.09          2.03         4.36 o                         
   1  -6  13         20.98         27.26         5.32 o                         
   2  -6  13          0.38          1.81         2.16 o                         
   3  -6  13          3.09          4.78         2.16 o                         
  -4  -5  13         25.67         31.91         2.76 o                         
  -3  -5  13          1.48          5.10         1.61 o                         
  -2  -5  13         34.65         36.06         6.31 o                         
  -1  -5  13         79.63         87.56         4.93 o                         
   0  -5  13         26.96         40.31         7.26 o                         
   1  -5  13         10.68          7.84         3.39 o                         
   2  -5  13         13.48         20.79         3.28 o                         
   3  -5  13          9.19          6.20         2.71 o                         
  -5  -4  13          1.86          3.97         2.32 o                         
  -4  -4  13          0.19          1.77         1.68 o                         
  -3  -4  13          5.52          3.37         3.02 o                         
  -2  -4  13        177.98        173.15         9.10 o                         
  -1  -4  13         69.08         73.38         5.52 o                         
   0  -4  13          6.37          6.42         2.23 o                         
   1  -4  13         41.05         45.95         6.72 o                         
   2  -4  13          0.05         -1.20         2.47 o                         
   3  -4  13         10.67         15.39         3.58 o                         
   4  -4  13          2.15          1.84         2.61 o                         
  -5  -3  13          5.22          4.73         3.33 o                         
  -4  -3  13          0.91          0.78         4.08 o                         
  -3  -3  13         13.93         15.84         3.12 o                         
  -2  -3  13         20.85         30.21         4.89 o                         
  -1  -3  13         19.64         20.04         2.92 o                         
   0  -3  13          1.86          2.25         1.99 o                         
   1  -3  13        270.31        265.91        13.50 o                         
   2  -3  13         28.23         29.33         3.97 o                         
   3  -3  13          1.56          1.94         2.13 o                         
  -5  -2  13          0.52         -0.68         3.68 o                         
  -4  -2  13          0.00          2.65         2.18 o                         
  -3  -2  13         58.56         61.03         3.65 o                         
  -2  -2  13         37.25         47.87         6.08 o                         
  -1  -2  13         18.51         20.14         5.28 o                         
   0  -2  13          2.70          5.19         2.85 o                         
   1  -2  13         75.51         63.17         4.24 o                         
   2  -2  13          9.60          8.32         2.42 o                         
   3  -2  13          0.16          0.97         2.03 o                         
  -5  -1  13          2.58          0.94         1.65 o                         
  -4  -1  13          2.25          1.98         1.98 o                         
  -3  -1  13          1.39          1.74         2.35 o                         
  -2  -1  13          2.99          4.45         4.65 o                         
  -1  -1  13          0.09         -2.69         2.69 o                         
   0  -1  13          0.54          1.73         2.00 o                         
   1  -1  13         13.78         11.04         2.31 o                         
   2  -1  13         15.74         34.36         7.45 o                         
   3  -1  13          0.06         -1.36         2.03 o                         
  -5   0  13          1.81          5.74         1.90 o                         
  -4   0  13          6.38         11.13         3.82 o                         
  -3   0  13         26.71         31.65         3.68 o                         
  -2   0  13          1.90          1.94         2.90 o                         
  -1   0  13          6.08          7.82         2.70 o                         
   0   0  13          4.05          3.68         2.57 o                         
   1   0  13          2.06          3.49         3.34 o                         
   2   0  13          0.01         -0.63         4.99 o                         
   3   0  13         21.20         24.20         3.39 o                         
  -4   1  13        143.78        127.09         7.36 o                         
  -3   1  13          0.07         -1.07         3.82 o                         
  -2   1  13          1.71          0.00         2.52 o                         
  -1   1  13          1.97          4.43         2.55 o                         
   0   1  13          0.00          4.13         3.00 o                         
   1   1  13          1.12          0.57         2.19 o                         
   2   1  13          2.62          3.11         2.95 o                         
  -4   2  13         48.64         72.49         6.39 o                         
  -3   2  13          8.14         13.75         3.68 o                         
  -2   2  13          0.01          2.23         2.42 o                         
  -1   2  13         38.91         42.30         4.36 o                         
   0   2  13          2.15         -2.32         2.42 o                         
   1   2  13         28.20         30.88         3.87 o                         
  -3   3  13          1.34          1.55         3.19 o                         
  -2   3  13          0.56         -0.97         2.71 o                         
  -1   3  13          5.79          2.71         2.32 o                         
   0   3  13         10.46          7.45         2.32 o                         
  -2  -9  14          3.19         -1.04         1.91 o                         
  -1  -9  14         14.56          9.23         2.14 o                         
   0  -9  14          0.61         -0.32         1.79 o                         
   1  -9  14          0.67         -1.84         2.90 o                         
  -3  -8  14          0.08          1.44         1.50 o                         
  -2  -8  14          2.60          0.90         1.64 o                         
  -1  -8  14         86.90         85.53         6.87 o                         
   0  -8  14          0.00         -0.15         1.77 o                         
   1  -8  14          8.29          8.00         1.88 o                         
   2  -8  14         21.86         17.97         9.63 o                         
  -3  -7  14          3.94          3.94         1.95 o                         
  -2  -7  14          0.04          0.69         1.74 o                         
  -1  -7  14          4.14          1.59         1.80 o                         
   0  -7  14         38.66         45.86         3.35 o                         
   1  -7  14         39.25         42.78         3.48 o                         
   2  -7  14          0.92          1.01         2.06 o                         
  -4  -6  14          0.05          0.71         1.93 o                         
  -3  -6  14          0.65          3.37         1.77 o                         
  -2  -6  14          0.26          0.25         2.55 o                         
  -1  -6  14          4.19          4.57         1.94 o                         
   0  -6  14          3.58          2.48         1.88 o                         
   1  -6  14          0.94          0.57         2.95 o                         
   2  -6  14         20.11         21.33         2.80 o                         
   3  -6  14          5.81         15.20         4.45 o                         
  -4  -5  14          0.41          1.86         1.58 o                         
  -3  -5  14          3.26          4.39         1.65 o                         
  -2  -5  14          0.63          0.02         1.79 o                         
  -1  -5  14          0.82          2.05         3.04 o                         
   0  -5  14         24.89         32.85         4.07 o                         
   1  -5  14         78.93         86.71         4.38 o                         
   2  -5  14          8.28          6.24         7.55 o                         
   3  -5  14         34.45         35.23         4.26 o                         
  -4  -4  14         10.47          7.68         1.73 o                         
  -3  -4  14         51.35         56.93         2.94 o                         
  -2  -4  14          0.00          0.24         1.93 o                         
  -1  -4  14          0.01         -1.82         1.82 o                         
   0  -4  14         21.33         24.62         2.92 o                         
   1  -4  14         35.01         36.53         3.35 o                         
   2  -4  14          0.32          4.55         2.61 o                         
   3  -4  14          0.52          2.23         2.42 o                         
  -4  -3  14          1.19          2.15         1.53 o                         
  -3  -3  14          8.99          7.55         3.86 o                         
  -2  -3  14         23.86         28.92         2.89 o                         
  -1  -3  14          1.09          2.87         1.95 o                         
   0  -3  14          0.59          0.87         2.92 o                         
   1  -3  14         78.37         77.75         4.27 o                         
   2  -3  14         27.16         30.01         3.58 o                         
   3  -3  14          0.38         -0.19         2.13 o                         
  -4  -2  14          2.53          1.14         1.83 o                         
  -3  -2  14          1.61          3.43         2.36 o                         
  -2  -2  14          1.10          3.18         2.39 o                         
  -1  -2  14          0.09          0.35         1.99 o                         
   0  -2  14         24.96         24.92         2.87 o                         
   1  -2  14        119.07        113.36         5.61 o                         
   2  -2  14          0.03          0.10         2.32 o                         
  -4  -1  14          8.82         10.89         2.34 o                         
  -3  -1  14          4.04          5.02         6.29 o                         
  -2  -1  14          0.13         -2.08         2.88 o                         
  -1  -1  14          2.66          1.13         1.96 o                         
   0  -1  14          0.25         -0.48         3.34 o                         
   1  -1  14         13.94         18.25         3.30 o                         
   2  -1  14          0.88          1.55         2.32 o                         
  -4   0  14         16.10         24.97         4.45 o                         
  -3   0  14         10.56         14.04         4.07 o                         
  -2   0  14          0.36         -2.23         2.81 o                         
  -1   0  14          5.16          2.55         2.06 o                         
   0   0  14          3.02          4.84         2.90 o                         
   1   0  14          6.80          7.72         5.08 o                         
   2   0  14          0.37          6.00         3.87 o                         
  -3   1  14          2.85         -1.26         3.58 o                         
  -2   1  14          0.03          2.41         2.37 o                         
  -1   1  14          0.08          0.10         2.32 o                         
   0   1  14         11.74          9.68         2.61 o                         
   1   1  14          2.14          0.00         2.90 o                         
  -2   2  14          0.00         -0.19         2.61 o                         
  -1   2  14          3.91          1.55         3.39 o                         
   0   2  14          0.08         -1.65         2.13 o                         
  -1  -8  15         15.54         19.55         3.87 o                         
   0  -8  15          1.34          1.40         1.64 o                         
   1  -8  15          5.56          2.87         1.58 o                         
  -2  -7  15          2.16          2.24         1.60 o                         
  -1  -7  15          1.94          0.92         2.32 o                         
   0  -7  15          9.54          6.43         1.69 o                         
   1  -7  15         12.56         18.10         3.44 o                         
  -3  -6  15         16.93         11.33         2.90 o                         
  -2  -6  15          0.04          0.57         1.53 o                         
  -1  -6  15         12.79         12.38         2.53 o                         
   0  -6  15          7.92          7.08         1.81 o                         
   1  -6  15          3.28          1.70         1.84 o                         
   2  -6  15         15.59         18.68         3.68 o                         
  -3  -5  15         17.40         12.88         3.19 o                         
  -2  -5  15          0.24          1.51         1.48 o                         
  -1  -5  15          1.93          0.37         1.84 o                         
   0  -5  15         43.88         49.80         6.92 o                         
   1  -5  15         29.18         34.20         3.05 o                         
   2  -5  15          1.32         11.62         3.29 o                         
  -3  -4  15          0.99          0.80         1.76 o                         
  -2  -4  15          7.90          5.52         1.50 o                         
  -1  -4  15         40.87         41.13         2.85 o                         
   0  -4  15         23.27         28.61         4.89 o                         
   1  -4  15         77.46         77.84         4.23 o                         
   2  -4  15          0.14          3.19         2.32 o                         
  -3  -3  15         16.77         20.42         3.68 o                         
  -2  -3  15         30.75         38.27         2.95 o                         
  -1  -3  15        104.54        111.66         4.13 o                         
   0  -3  15        115.07        108.24         4.68 o                         
   1  -3  15         15.51         17.33         3.48 o                         
  -3  -2  15         13.53         23.29         4.11 o                         
  -2  -2  15         16.75         16.90         2.97 o                         
  -1  -2  15         20.74         24.53         2.63 o                         
   0  -2  15          0.59          1.24         2.26 o                         
   1  -2  15         16.17         16.36         3.68 o                         
  -3  -1  15          2.89          5.95         1.92 o                         
  -2  -1  15          0.31          1.30         2.07 o                         
  -1  -1  15          0.24          2.54         2.49 o                         
   0  -1  15          2.60          4.56         2.32 o                         
   1  -1  15          4.93          3.87         3.10 o                         
  -2   0  15          2.22          6.20         2.52 o                         
  -1   0  15         23.26         21.78         3.78 o                         
   0   0  15          0.15          5.42         3.10 o                         
  -1  -5  16          0.23         -0.04         1.57 o                         
   0  -5  16        129.08        141.03         7.94 o                         
  -2  -4  16          1.56          2.42         2.23 o                         
  -1  -4  16          0.70         -0.13         1.74 o                         
   0  -4  16         24.21         31.17         3.97 o                         
  -1  -3  16          8.03          8.20         2.25 o                         
                                                                                
